# Supplementary material for: Structural equation modeling to shed light on the controversial role of climate on the spread of SARS-CoV-2
Source: Sci Rep. 2021 Apr 16;11:8358. doi: 10.1038/s41598-021-87113-1 (PMC8052355; doi:10.1038/s41598-021-87113-1)
Supplement: Supplementary file 1 — Supplementary Table S1. [file 41598_2021_87113_MOESM1_ESM.xlsx]

## Sheet: Foglio1
Supplementary Table S1 of the manuscript Structural Equation Modeling to shed light on the controversial role of climate on the spread of SARS-CoV-2 Authors: Alessia Spada, Francesco Antonio Tucci, Aldo Ummarino, Paolo Pio Ciavarella, Nicholas Calà, Vincenzo Troiano, Michele Caputo, Raffaele Ianzano, Silvia Corbo, Marco de Biase, Nicola Fascia, Chiara Forte, Giorgio Gambacorta, Gabriele Maccione,…
Article		Analysis carried out on a global scale	Long period of observation (>10 weeks)	All six climatic factors evaluated	Use of a relative time scale to synchronize the countries for of the beginning of the epidemic	Multiple points of evaluation for climatic variables	Lag interval between the collection of covid-19 data and the acquisition of climatic data for the analysis	Climatic factor/s correlated with Covid-19
Present manuscript		yes	yes	yes	yes	yes	yes	Climate + demografhic factors
1	Ma Y et al. Effects of temperature variation and humidity on the death of COVID-19 in Wuhan, China. Sci Total Environ. 2020 Jul 1;724:138226.	no	no	no	no	yes	no	Temperature and humidity
2	Iqbal N et al. The nexus between COVID-19, temperature and exchange rate in Wuhan city: New findings from partial and multiple wavelet coherence. Sci Total Environ. 2020 Aug 10;729:138916.	no	yes	no	no	no	no	Temperature
3	Şahin M. Impact of weather on COVID-19 pandemic in Turkey. Sci Total Environ. 2020 Aug 1;728:138810. doi: 10.1016/j.scitotenv.2020.138810.	no	no	no	no	yes	yes	Temperature and wind speed
4	Sajadi MM et al. Temperature, Humidity, and Latitude Analysis to Estimate Potential Spread and Seasonality of Coronavirus Disease 2019 (COVID-19). JAMA Netw Open. 2020 Jun 1;3(6):e2011834. doi: 10.1001/jamanetworkopen.2020.11834.	yes	yes	no	no	no	no	Temperature and humidity
5	Jahangiri M et al. The sensitivity and specificity analyses of ambient temperature and population size on the transmission rate of the novel coronavirus (COVID-19) in different provinces of Iran. Sci Total Environ. 2020 Aug 1;728:138872. doi: 10.1016/j.scitotenv.2020.138872.	no	no	no	no	no	no	Temperature
6	Wang J et al. Impact of Temperature and Relative Humidity on the Transmission of COVID-19: A Modeling Study in China and the United States (March 9, 2020). Available at SSRN: https://ssrn.com/abstract=3551767 or http://dx.doi.org/10.2139/ssrn.3551767	no	yes	no	no	no	no	Temperature and humidty
7	Pirouz B et al. Development of an Assessment Method for Investigating the Impact of Climate and Urban Parameters in Confirmed Cases of COVID-19: A New Challenge in Sustainable Development. Int J Environ Res Public Health. 2020 Apr 18;17(8):2801. doi: 10.3390/ijerph17082801.	no	no	no	yes	yes	yes	Temperature, Humidity, Wind Speed
8	Ward MP et al. The role of climate during the COVID-19 epidemic in New South Wales, Australia. Transbound Emerg Dis. 2020 May 21:10.1111/tbed.13631.	no	yes	no	yes	no	no	Relative humidity
9	Iqbal MM et al. The effects of regional climatic condition on the spread of COVID-19 at global scale. Sci Total Environ. 2020 Oct 15;739:140101. doi: 10.1016/j.scitotenv.2020.140101.	yes	yes	no	yes	no	no	Temperature and solar irradiance
10	Méndez-Arriaga F. The temperature and regional climate effects on communitarian COVID-19 contagion in Mexico throughout phase 1. Sci Total Environ. 2020 Sep 15;735:139560. doi: 10.1016/j.scitotenv.2020.139560.	no	no	no	yes	no	no	Tempearature and precipitation
11	Ahmadi M et al. Investigation of effective climatology parameters on COVID-19 outbreak in Iran. Sci Total Environ. 2020 Aug 10;729:138705. doi: 10.1016/j.scitotenv.2020.138705.	no	no	no	yes	no	no	Humidity, solar irradiance, wind speed
12	Auler AC et al. Evidence that high temperatures and intermediate relative humidity might favor the spread of COVID-19 in tropical climate: A case study for the most affected Brazilian cities. Sci Total Environ. 2020 Aug 10;729:139090. doi: 10.1016/j.scitotenv.2020.139090.	no	no	no	yes	no	no	Temperature and humidity
13	Prata DN et al. Temperature significantly changes COVID-19 transmission in (sub)tropical cities of Brazil. Sci Total Environ. 2020 Aug 10;729:138862. doi: 10.1016/j.scitotenv.2020.138862.	no	no	no	no	no	no	Temperature
14	Bukhari Q et al. Will Coronavirus Pandemic Diminish by Summer? (March 17, 2020). Available at SSRN: https://ssrn.com/abstract=3556998 or http://dx.doi.org/10.2139/ssrn.3556998	yes	no	no	no	no	no	Temperature and humidity
15	Baker RE et al. Susceptible supply limits the role of climate in the early SARS-CoV-2 pandemic. Science. 2020 Jul 17;369(6501):315-319. doi: 10.1126/science.abc2535.	no	yes	no	yes	no	no	Temperature and humidity
16	Bashir MF et al. Correlation between climate indicators and COVID-19 pandemic in New York, USA. Sci Total Environ. 2020 Aug 1;728:138835. doi: 10.1016/j.scitotenv.2020.138835.	no	no	no	no	yes	no	Temperature
17	Jüni P et al. Impact of climate and public health interventions on the COVID-19 pandemic: a prospective cohort study. CMAJ. 2020 May 25;192(21):E566-E573. doi: 10.1503/cmaj.200920.	yes	no	no	no	no	yes	Relative humidity
18	Shi P et al. Impact of temperature on the dynamics of the COVID-19 outbreak in China. Sci Total Environ. 2020 Aug 1;728:138890. doi: 10.1016/j.scitotenv.2020.138890.	no	no	no	no	no	yes	Temperature
19	Sobral MFF et al. Association between climate variables and global transmission oF SARS-CoV-2. Sci Total Environ. 2020 Aug 10;729:138997. doi: 10.1016/j.scitotenv.2020.138997.	yes	yes	no	no	no	no	Temperature
20	Huang Z et al. Optimal temperature zone for the dispersal of COVID-19. Sci Total Environ. 2020 Sep 20;736:139487. doi: 10.1016/j.scitotenv.2020.139487.	yes	yes	no	no	no	no	Temperature and humidity
21	Pequeno P et al. Air transportation, population density and temperature predict the spread of COVID-19 in Brazil. PeerJ. 2020 Jun 3;8:e9322. doi: 10.7717/peerj.9322.	no	no	no	yes	no	yes	Temperature
22	Xie J et al. Association between ambient temperature and COVID-19 infection in 122 cities from China. Sci Total Environ. 2020 Jul 1;724:138201. doi: 10.1016/j.scitotenv.2020.138201.	no	no	no	yes	no	yes	Temperature
23	Qi H et al. COVID-19 transmission in Mainland China is associated with temperature and humidity: A time-series analysis. Sci Total Environ. 2020 Aug 1;728:138778. doi: 10.1016/j.scitotenv.2020.138778.	no	no	no	yes	no	yes	Temperature and humidty
24	Gunthe SS et al. On the global trends and spread of the COVID-19 outbreak: preliminary assessment of the potential relation between location-specific temperature and UV index. Z Gesundh Wiss. 2020 Apr 24:1-10. doi: 10.1007/s10389-020-01279-y.	yes	no	no	no	yes	no	Temperature and solar irradiance
25	Briz-Redón Á et al. A spatio-temporal analysis for exploring the effect of temperature on COVID-19 early evolution in Spain. Sci Total Environ. 2020 Aug 1;728:138811. doi: 10.1016/j.scitotenv.2020.138811.	no	no	no	no	no	yes	Temperature
26	Jiang Y et al. Effect of ambient air pollutants and meteorological variables on COVID-19 incidence. Infect Control Hosp Epidemiol. 2020 Sep;41(9):1011-1015. doi: 10.1017/ice.2020.222.	no	no	no	no	yes	yes	Temperature and humidity
27	Shahzad F et al. Asymmetric nexus between temperature and COVID-19 in the top ten affected provinces of China: A current application of quantile-on-quantile approach. Sci Total Environ. 2020 Sep 20;736:139115. doi: 10.1016/j.scitotenv.2020.139115.	no	yes	no	no	yes	no	Temperature
28	Menebo MM. Temperature and precipitation associate with Covid-19 new daily cases: A correlation study between weather and Covid-19 pandemic in Oslo, Norway. Sci Total Environ. 2020 Oct 1;737:139659. doi: 10.1016/j.scitotenv.2020.139659.	no	yes	no	yes	no	no	Temperature and humidity
29	Liu J et al. Impact of meteorological factors on the COVID-19 transmission: A multi-city study in China. Sci Total Environ. 2020 Jul 15;726:138513. doi: 10.1016/j.scitotenv.2020.138513.	no	no	no	no	no	yes	Temperature and humidity
30	Gupta S et al. Effect of weather on COVID-19 spread in the US: A prediction model for India in 2020. Sci Total Environ. 2020 Aug 1;728:138860. doi: 10.1016/j.scitotenv.2020.138860.	no	no	no	no	no	no	Absolute humidity
31	Runkle JD et al. Short-term effects of specific humidity and temperature on COVID-19 morbidity in select US cities. Sci Total Environ. 2020 Oct 20;740:140093. doi: 10.1016/j.scitotenv.2020.140093.	no	no	no	yes	no	yes	Temperature and humidty
32	Demongeot J et al. Temperature Decreases Spread Parameters of the New Covid-19 Case Dynamics. Biology (Basel). 2020 May 3;9(5):94. doi: 10.3390/biology9050094.	no	no	no	yes	no	no	Temperature
33	Livadiotis G. Statistical analysis of the impact of environmental temperature on the exponential growth rate of cases infected by COVID-19. PLoS One. 2020 May 29;15(5):e0233875. doi: 10.1371/journal.pone.0233875.	no	no	no	yes	no	no	Temperature
34	Al-Rousan N et al. The correlation between the spread of COVID-19 infections and weather variables in 30 Chinese provinces and the impact of Chinese government mitigation plans. Eur Rev Med Pharmacol Sci. 2020 Apr;24(8):4565-4571. doi: 10.26355/eurrev_202004_21042.	no	no	yes	yes	no	no	Temperature
35	Yao Y et al. No association of COVID-19 transmission with temperature or UV radiation in Chinese cities. Eur Respir J. 2020 May 7;55(5):2000517. doi: 10.1183/13993003.00517-2020.	no	no	no	yes	no	no	Temperature and solar irradiation
36	Tosepu R et al. Correlation between weather and Covid-19 pandemic in Jakarta, Indonesia. Sci Total Environ. 2020 Jul 10;725:138436. doi: 10.1016/j.scitotenv.2020.138436.	no	no	no	yes	no	no	Temperature
37	Passerini G et al. A Preliminary Investigation on the Statistical Correlations between SARS-CoV-2 Spread and Local Meteorology. Int J Environ Res Public Health. 2020 Jun 5;17(11):4051. doi: 10.3390/ijerph17114051.	no	no	no	no	no	yes	Temperature and humidity
38	Adhikari A et al. Short-Term Effects of Ambient Ozone, PM2.5, and Meteorological Factors on COVID-19 Confirmed Cases and Deaths in Queens, New York. Int J Environ Res Public Health. 2020 Jun 5;17(11):4047. doi: 10.3390/ijerph17114047.	no	no	no	yes	yes	yes	Tempearature and humidity
39	Wu Y et al. Effects of temperature and humidity on the daily new cases and new deaths of COVID-19 in 166 countries. Sci Total Environ. 2020 Aug 10;729:139051. doi: 10.1016/j.scitotenv.2020.139051.	yes	no	no	yes	no	yes	Temperature and humidity
40	Pramanik M et al. Climatic influence on the magnitude of COVID-19 outbreak: a stochastic model-based global analysis. Int J Environ Health Res. 2020 Oct 22:1-16. doi: 10.1080/09603123.2020.1831446.	yes	yes	no	no	yes	no	Tempearature and humidity
41	Islam N et al. COVID-19 and climatic factors: A global analysis. Environ Res. 2020 Oct 28:110355. doi: 10.1016/j.envres.2020.110355.	yes	yes	yes	no	yes	yes	Temperature and humidity
42	Jamshidi S et al. Global to USA County Scale Analysis of Weather, Urban Density, Mobility, Homestay, and Mask Use on COVID-19. Int J Environ Res Public Health. 2020 Oct 26;17(21):7847. doi: 10.3390/ijerph17217847.	yes	yes	no	no	no	yes	Temperature
43	Lin S et al. Discovering Correlations between the COVID-19 Epidemic Spread and Climate. Int J Environ Res Public Health. 2020 Oct 29;17(21):7958. doi: 10.3390/ijerph17217958.	no	yes	no	no	no	no	Tempearature and humidity
44	Guasp M, Laredo C, Urra X. Higher Solar Irradiance Is Associated With a Lower Incidence of Coronavirus Disease 2019. Clin Infect Dis. 2020 Nov 19;71(16):2269-2271. doi: 10.1093/cid/ciaa575. PMID: 32426805; PMCID: PMC7314114.	yes	no	yes	no	yes	no	Solar irradiation
