# Supplementary material for: Structural equation modeling to shed light on the controversial role of climate on the spread of SARS-CoV-2
Source: Sci Rep. 2021 Apr 16;11:8358. doi: 10.1038/s41598-021-87113-1 (PMC8052355; doi:10.1038/s41598-021-87113-1)
Supplement: Supplementary file 2 — Supplementary Table S2. [file 41598_2021_87113_MOESM2_ESM.xls]

## Sheet: Sheet1
Supplementary Table S2 of the manuscript Structural Equation Modeling to shed light on the controversial role of climate on the spread of SARS-CoV-2 Authors: Alessia Spada, Francesco Antonio Tucci, Aldo Ummarino, Paolo Pio Ciavarella, Nicholas Calà, Vincenzo Troiano, Michele Caputo, Raffaele Ianzano, Silvia Corbo, Marco de Biase, Nicola Fascia, Chiara Forte, Giorgio Gambacorta, Gabriele Maccione,…
id	COUNTRY	POPULATION	Population_density	MEDIANAGE	URBANPOPULATION	URBANAREA	URBANDENSITY	NORTHERNSOUTHERNHEMISPHERE	CLIMATICAREA12	CLIMATICAREA15	POLLUTION2_5	POLLUTION10	AIRTRAFFICVOLUME	week_of_lockdown	week_index	neew_covid	progressive_covid	new_test	new_deaths	progressive_deaths	Precipitation	Humidity	Pressure	Temperature	Wind	Solar	Incidence	Prevalence	ln_Precipitation	ln_Humidity	ln_Pressure	ln_Temperature	ln_Wind	ln_Solar	ln_Prevalence	ln_Incidence	ln_Population_density
1	Afghanistan	38928346	60	20	9477100			1	2	3	57		1722612	4	1						0.085	53.075	81.47	-1.57	4.6	15.345			-2.4651	3.97171	4.40023		1.52606	2.73079			4.09434
1	Afghanistan	38928346	60	20	9477100			1	2	3	57		1722612	4	2	1					0.0857143	47.3957	81.4579	7.675	2.37143	16.6914	0.00256882	0.00256882	-2.45674	3.85853	4.40009	2.03797	0.863493	2.8149	-5.96431	-5.96431	4.09434
1	Afghanistan	38928346	60	20	9477100			1	2	3	57		1722612	4	3	0	1		0	0	2.58	62.6371	81.1571	5.28929	2.61929	12.7679	0	0.00256882	0.947789	4.13736	4.39639	1.66568	0.962902	2.54693	-5.96431		4.09434
1	Afghanistan	38928346	60	20	9477100			1	2	3	57		1722612	4	4	3	4		0	0	4.00357	63.4536	81.1914	-1.07357	2.91714	15.2764	0.00770647	0.0102753	1.38719	4.15031	4.39681		1.0706	2.72631	-4.57801	-4.8657	4.09434
1	Afghanistan	38928346	60	20	9477100			1	2	3	57		1722612	4	5	17	21		0	0	0.0864286	57.2607	81.4421	6.39643	2.22429	17.6357	0.04367	0.0513764	-2.44844	4.04761	4.39989	1.85574	0.799436	2.86993	-2.96858	-3.13109	4.09434
1	Afghanistan	38928346	60	20	9477100			1	2	3	57		1722612	4	6	21	42		0	0	10.7993	70.8357	81.0536	7.70643	2.145	12.5157	0.0539453	0.0976152	2.37948	4.26036	4.39511	2.04205	0.76314	2.52698	-2.32672	-2.91979	4.09434
1	Afghanistan	38928346	60	20	9477100			1	2	3	57		1722612	4	7	103	145		3	3	4.62929	70.1421	81.1714	6.17571	2.59143	14.0293	0.264589	0.421287	1.5324	4.25052	4.39656	1.82062	0.952209	2.64115	-0.864441	-1.32958	4.09434
1	Afghanistan	38928346	60	20	9477100			1	2	3	57		1722612	4	8	278	423		2	5	7.52214	68.8179	81.4014	7.69571	2.02214	18.4143	0.714133	0.868262	2.01785	4.23146	4.39939	2.04066	0.704158	2.91313	-0.141262	-0.336687	4.09434
1	Afghanistan	38928346	60	20	9477100			1	2	3	57		1722612	4	9	291	714		13	18	8.77071	73.4164	81.4557	9.60643	2.47714	14.5593	0.747527	1.57212	2.17142	4.29615	4.40006	2.26243	0.907106	2.67823	0.452425	-0.290985	4.09434
1	Afghanistan	38928346	60	20	9477100			1	2	3	57		1722612	4	10	378	1092		12	30	1.98714	60.2343	81.2614	10.6679	1.735	21.6293	0.971015	2.19634	0.686698	4.09824	4.39767	2.36724	0.551007	3.07405	0.786794	-0.0294136	4.09434
1	Afghanistan	38928346	60	20	9477100			1	2	3	57		1722612	4	11	736	1828		17	47	1.04214	58.65	81.2243	15.2607	2.02214	21.4779	1.89065	3.66314	0.041279	4.07159	4.39721	2.72528	0.704158	3.06702	1.29832	0.636922	4.09434
1	Afghanistan	38928346	60	20	9477100			1	2	3	57		1722612	4	12	1173	3001		25	72	5.25357	62.9614	81.3193	14.3264	1.89571	21.9793	3.01323	6.18316	1.65891	4.14252	4.39838	2.66211	0.639596	3.0901	1.82183	1.10301	4.09434
1	Afghanistan	38928346	60	20	9477100			1	2	3	57		1722612	4	13	1698	4699		43	115	5.35286	60.9886	81.2	15.79	2.12357	22.6329	4.36186	10.2933	1.67763	4.11069	4.39692	2.75938	0.753099	3.1194	2.33149	1.4729	4.09434
1	Afghanistan	38928346	60	20	9477100			1	2	3	57		1722612	4	14	2262	6961		53	168	2.23429	60.4707	81.3121	12.0914	2.88429	23.3436	5.81068	15.6647	0.803922	4.10216	4.3983	2.4925	1.05928	3.15032	2.75141	1.7597	4.09434
1	Afghanistan	38928346	60	20	9477100			1	2	3	57		1722612	4	15	3918	10879		48	216	0.125714	52.8593	81.3564	16.6943	3.52214	27.425	10.0646	25.3209	-2.07374	3.96763	4.39884	2.81507	1.25907	3.31146	3.23163	2.30903	4.09434
1	Afghanistan	38928346	60	20	9477100			1	2	3	57		1722612	4	16				19	235																	4.09434
1	Afghanistan	38928346	60	20	9477100			1	2	3	57		1722612	4	17																						4.09434
1	Afghanistan	38928346	60	20	9477100			1	2	3	57		1722612	4	18																						4.09434
2	Albania	2877797	105	34	1728969	1689.4	1023.42	1	1	2	16	32	303137	1	1						14.78	86.39	96.43	11.88	4.08	4.85			2.69327	4.45887	4.56882	2.47486	1.4061	1.57898			4.65396
2	Albania	2877797	105	34	1728969	1689.4	1023.42	1	1	2	16	32	303137	1	2	2					7.11571	81.2343	96.7729	9.00571	2.18286	9.87143	0.0694976	0.0694976	1.96231	4.39734	4.57237	2.19786	0.780635	2.28964	-2.66646	-2.66646	4.65396
2	Albania	2877797	105	34	1728969	1689.4	1023.42	1	1	2	16	32	303137	1	3	40	42		1	1	0.715714	70.4771	97.7271	11.2086	2.02286	15.89	1.38995	1.4247	-0.334474	4.25529	4.58218	2.41668	0.704511	2.76569	0.353962	0.329269	4.65396
2	Albania	2877797	105	34	1728969	1689.4	1023.42	1	1	2	16	32	303137	1	4	47	89		1	2	0.704286	67.3571	97.6714	9.75571	2.01143	16.6543	1.63319	2.95365	-0.350571	4.21001	4.58161	2.27785	0.698845	2.81267	1.08304	0.490537	4.65396
2	Albania	2877797	105	34	1728969	1689.4	1023.42	1	1	2	16	32	303137	1	5	123	212		8	10	1.25714	73.23	96.9943	9.24143	3.1	13.6386	4.2741	5.87255	0.228842	4.29361	4.57465	2.2237	1.1314	2.6129	1.77029	1.45257	4.65396
2	Albania	2877797	105	34	1728969	1689.4	1023.42	1	1	2	16	32	303137	1	6	149	361		9	19	4.91	72.0714	97.3229	8.81286	2.92	15.8543	5.17757	8.23547	1.59127	4.27766	4.57803	2.17621	1.07158	2.76344	2.10845	1.64434	4.65396
2	Albania	2877797	105	34	1728969	1689.4	1023.42	1	1	2	16	32	303137	1	7	85	446		4	23	0.0757143	63.6714	97.7329	13.2357	1.92571	19.39	2.95365	7.15825	-2.58079	4.15374	4.58224	2.58292	0.655297	2.96476	1.96827	1.08304	4.65396
2	Albania	2877797	105	34	1728969	1689.4	1023.42	1	1	2	16	32	303137	1	8	116	562		3	26	2.80429	66.0386	97.4029	13.3986	1.96	21.7175	4.03086	7.71423	1.03115	4.19024	4.57886	2.59515	0.672944	3.07812	2.04307	1.39398	4.65396
2	Albania	2877797	105	34	1728969	1689.4	1023.42	1	1	2	16	32	303137	1	9	164	726		1	27	1.24286	71.18	97.1857	13.0143	2.23143	20.2486	5.6988	10.0077	0.217413	4.26521	4.57662	2.56605	0.802642	3.00808	2.30335	1.74026	4.65396
2	Albania	2877797	105	34	1728969	1689.4	1023.42	1	1	2	16	32	303137	1	10	77	803		4	31	2.75571	77.2814	97.0629	14.3871	2.15857	19.9557	2.67566	8.09647	1.01368	4.34745	4.57536	2.66633	0.769447	2.99352	2.09143	0.984195	4.65396
2	Albania	2877797	105	34	1728969	1689.4	1023.42	1	1	2	16	32	303137	1	11	67	870		0	31	0.737143	65.6971	97.3886	15.5343	2.1	20.5643	2.32817	6.49803	-0.304974	4.18506	4.57871	2.74305	0.741937	3.02356	1.8715	0.845082	4.65396
2	Albania	2877797	105	34	1728969	1689.4	1023.42	1	1	2	16	32	303137	1	12	77	947		0	31	0.207143	56.5671	97.4429	22.1971	1.78714	17.3114	2.67566	6.94976	-1.57435	4.03543	4.57927	3.09996	0.580618	2.85137	1.93871	0.984195	4.65396
2	Albania	2877797	105	34	1728969	1689.4	1023.42	1	1	2	16	32	303137	1	13	56	1003		0	31	0.935714	65.0071	97.5871	17.3629	2.33857	19.135	1.94593	6.15054	-0.0664451	4.1745	4.58075	2.85433	0.84954	2.95152	1.81654	0.665742	4.65396
2	Albania	2877797	105	34	1728969	1689.4	1023.42	1	1	2	16	32	303137	1	14				2	33																	4.65396
2	Albania	2877797	105	34	1728969	1689.4	1023.42	1	1	2	16	32	303137	1	15																						4.65396
2	Albania	2877797	105	34	1728969	1689.4	1023.42	1	1	2	16	32	303137	1	16																						4.65396
2	Albania	2877797	105	34	1728969	1689.4	1023.42	1	1	2	16	32	303137	1	17																						4.65396
2	Albania	2877797	105	34	1728969	1689.4	1023.42	1	1	2	16	32	303137	1	18																						4.65396
3	Algeria	43851044	18	29	30670086	30195.8	1015.71	1	2	3	39		6442442	3	1						0	67.995	97.765	11.645	1.985	16.67				4.21943	4.58257	2.45488	0.685619	2.81361			2.89037
3	Algeria	43851044	18	29	30670086	30195.8	1015.71	1	2	3	39		6442442	3	2	1					0.000714286	61.4014	97.8064	13.045	2.13286	16.9579	0.00228045	0.00228045	-7.24423	4.11743	4.58299	2.5684	0.757462	2.83073	-6.08338	-6.08338	2.89037
3	Algeria	43851044	18	29	30670086	30195.8	1015.71	1	2	3	39		6442442	3	3	7	8		0	0	1.24214	64.0571	97.0071	14.6143	3.73929	15.2279	0.0159631	0.0182436	0.216838	4.15978	4.57478	2.682	1.31889	2.72313	-4.00394	-4.13747	2.89037
3	Algeria	43851044	18	29	30670086	30195.8	1015.71	1	2	3	39		6442442	3	4	12	20		0	0	0.295	61.3936	97.4643	13.0121	2.98857	17.4214	0.0273654	0.0456089	-1.22078	4.11731	4.57949	2.56588	1.0948	2.8577	-3.08765	-3.59848	2.89037
3	Algeria	43851044	18	29	30670086	30195.8	1015.71	1	2	3	39		6442442	3	5	40	60		4	4	0.205714	70.7464	97.0821	15.5421	2.07786	15.3736	0.0912179	0.104901	-1.58127	4.2591	4.57556	2.74356	0.731337	2.73265	-2.25474	-2.3945	2.89037
3	Algeria	43851044	18	29	30670086	30195.8	1015.71	1	2	3	39		6442442	3	6	204	264		13	17	4.1	76.2471	96.5286	12.1414	3.12357	12.1086	0.465211	0.503979	1.41099	4.33398	4.56984	2.49662	1.13898	2.49391	-0.685221	-0.765264	2.89037
3	Algeria	43851044	18	29	30670086	30195.8	1015.71	1	2	3	39		6442442	3	7	452	716		18	35	1.88714	70.4779	96.6014	12.6607	2.21643	17.48	1.03076	1.42756	0.635064	4.2553	4.57059	2.5385	0.795897	2.86106	0.355967	0.0302985	2.89037
3	Algeria	43851044	18	29	30670086	30195.8	1015.71	1	2	3	39		6442442	3	8	752	1468		138	173	1.70071	67.5807	97.2693	14.6764	2.42286	20.885	1.7149	2.64988	0.531048	4.21332	4.57748	2.68624	0.884947	3.03903	0.974514	0.539353	2.89037
3	Algeria	43851044	18	29	30670086	30195.8	1015.71	1	2	3	39		6442442	3	9	602	2070		140	313	4.52714	75.34	96.8593	16.3136	2.38357	17.8507	1.37283	2.40131	1.51009	4.32201	4.57326	2.792	0.8686	2.88204	0.876015	0.316874	2.89037
3	Algeria	43851044	18	29	30670086	30195.8	1015.71	1	2	3	39		6442442	3	10	741	2811		71	384	4.02714	72.92	96.5143	16.9957	3.42071	13.0129	1.68981	2.88933	1.39306	4.28936	4.56969	2.83296	1.22985	2.56594	1.06102	0.524617	2.89037
3	Algeria	43851044	18	29	30670086	30195.8	1015.71	1	2	3	39		6442442	3	11	838	3649		48	432	3.72786	70.5657	96.8364	16.7407	2.475	19.9321	1.91101	3.55978	1.31583	4.25654	4.57302	2.81784	0.90624	2.99233	1.2697	0.647634	2.89037
3	Algeria	43851044	18	29	30670086	30195.8	1015.71	1	2	3	39		6442442	3	12	1131	4780		33	465	0.00214286	57.0614	97.0579	21.5014	2.25071	25.4393	2.57919	5.24731	-6.14562	4.04413	4.57531	3.06812	0.811248	3.23629	1.65772	0.947474	2.89037
3	Algeria	43851044	18	29	30670086	30195.8	1015.71	1	2	3	39		6442442	3	13	1243	6023		42	507	0.728571	65.51	96.4114	19.1293	3.00571	20.6736	2.8346	5.82426	-0.31667	4.1822	4.56862	2.95122	1.10052	3.02886	1.76203	1.0419	2.89037
3	Algeria	43851044	18	29	30670086	30195.8	1015.71	1	2	3	39		6442442	3	14	1310	7333		48	555	0.785	62.69	97.0393	18.7814	1.95214	22.0271	2.98739	7.00097	-0.242072	4.1382	4.57512	2.93287	0.668928	3.09228	1.94605	1.0944	2.89037
3	Algeria	43851044	18	29	30670086	30195.8	1015.71	1	2	3	39		6442442	3	15	1302	8635		54	609	0.142143	57.4936	97.5864	21.8121	2.56357		2.96914	7.21077	-1.95092	4.05167	4.58074	3.08247	0.941401		1.97558	1.08827	2.89037
3	Algeria	43851044	18	29	30670086	30195.8	1015.71	1	2	3	39		6442442	3	16																						2.89037
3	Algeria	43851044	18	29	30670086	30195.8	1015.71	1	2	3	39		6442442	3	17																						2.89037
3	Algeria	43851044	18	29	30670086	30195.8	1015.71	1	2	3	39		6442442	3	18																						2.89037
4	Andorra	77265	123	46	67813			1	1	2	12	23		2	1						5.03	90.23	87.92	1.21	2.5	13.77			1.61542	4.50236	4.47643	0.19062	0.916291	2.62249			4.81218
4	Andorra	77265	123	46	67813			1	1	2	12	23		2	2	1					5.77857	89.07	87.46	4.29143	1.63286	10.1886	1.29425	1.29425	1.75416	4.48942	4.47118	1.45662	0.490331	2.32127	0.257929	0.257929	4.81218
4	Andorra	77265	123	46	67813			1	1	2	12	23		2	3	0	1		0	0	3.19	85.5457	88.1614	3.64857	1.68571	12.5414	0	1.29425	1.16002	4.44905	4.47917	1.29434	0.522189	2.52904	0.257929		4.81218
4	Andorra	77265	123	46	67813			1	1	2	12	23		2	4	13	14		0	0	2.46571	82.2571	88.4371	6.74286	0.907143	11.4743	16.8252	18.1195	0.902482	4.40985	4.48229	1.90848	-0.0974553	2.44011	2.89699	2.82288	4.81218
4	Andorra	77265	123	46	67813			1	1	2	12	23		2	5	119	133		0	0	0.381429	75.1357	87.9871	5.41	0.76	15.1514	154.015	169.546	-0.963832	4.3193	4.47719	1.68825	-0.274437	2.71809	5.13313	5.03705	4.81218
4	Andorra	77265	123	46	67813			1	1	2	12	23		2	6	237	370		6	6	2.63714	85.8914	87.7314	2.18857	0.77	11.5	306.737	455.575	0.969696	4.45308	4.47428	0.783249	-0.261365	2.44235	6.12156	5.72599	4.81218
4	Andorra	77265	123	46	67813			1	1	2	12	23		2	7	155	525		12	18	2.42286	79.4243	88.2429	6.37857	0.83	15.6086	200.608	612.179	0.884947	4.3748	4.48009	1.85294	-0.18633	2.74782	6.41702	5.30135	4.81218
4	Andorra	77265	123	46	67813			1	1	2	12	23		2	8	121	646		11	29	3.54143	79.3014	88.1386	8.93286	0.902857	15.67	156.604	632.887	1.26453	4.37326	4.47891	2.18974	-0.102191	2.75175	6.45029	5.05372	4.81218
4	Andorra	77265	123	46	67813			1	1	2	12	23		2	9	71	717		7	36	16.2786	88.26	87.7043	9.25714	0.877143	13.5	91.8915	559.115	2.78985	4.48029	4.47397	2.2254	-0.131085	2.60269	6.32635	4.52061	4.81218
4	Andorra	77265	123	46	67813			1	1	2	12	23		2	10	26	743		4	40	3.93	80.87	87.7714	10.1471	0.588571	14.92	33.6504	411.571	1.36864	4.39284	4.47474	2.31719	-0.530057	2.7027	6.01998	3.51603	4.81218
4	Andorra	77265	123	46	67813			1	1	2	12	23		2	11	8	751		5	45	2.27857	80.3986	88.1743	12.9743	0.895714	21.7214	10.354	266.615	0.823549	4.387	4.47932	2.56297	-0.110134	3.0783	5.58581	2.33737	4.81218
4	Andorra	77265	123	46	67813			1	1	2	12	23		2	12	7	758		3	48	7.26714	80.25	87.5143	11.6729	0.947143	16.3214	9.05973	203.197	1.98336	4.38515	4.4718	2.45727	-0.0543053	2.79248	5.31418	2.20384	4.81218
4	Andorra	77265	123	46	67813			1	1	2	12	23		2	13	6	764		3	51	6.18143	82.9486	88.2071	10.3143	1.08857	20.2486	7.76548	111.305	1.82155	4.41822	4.47969	2.33353	0.0848662	3.00808	4.71228	2.04969	4.81218
4	Andorra	77265	123	46	67813			1	1	2	12	23		2	14	2	766		0	51	1.21143	74.4186	89.1014	14.3343	0.632857	27.39	2.58849	63.4181	0.1918	4.30971	4.48978	2.66265	-0.457511	3.31018	4.14975	0.951076	4.81218
4	Andorra	77265	123	46	67813			1	1	2	12	23		2	15				0	51																	4.81218
4	Andorra	77265	123	46	67813			1	1	2	12	23		2	16																						4.81218
4	Andorra	77265	123	46	67813			1	1	2	12	23		2	17																						4.81218
4	Andorra	77265	123	46	67813			1	1	2	12	23		2	18																						4.81218
5	Angola	32866272	26	16	20184707	1427.03	14144.6	2	2	4	32		1516628	1	1						0.76	72.26	100.26	29.1	3.07	21.38			-0.274437	4.28027	4.60777	3.37074	1.12168	3.06246			3.2581
5	Angola	32866272	26	16	20184707	1427.03	14144.6	2	2	4	32		1516628	1	2	2					1.19714	71.8943	100.403	28.5686	2.80143	21.91	0.00608527	0.00608527	0.179938	4.2752	4.60919	3.35231	1.03013	3.08694	-5.10188	-5.10188	3.2581
5	Angola	32866272	26	16	20184707	1427.03	14144.6	2	2	4	32		1516628	1	3	3	5		0	0	0.821429	73.9843	100.376	28.5443	2.72143	19.4757	0.0091279	0.0152132	-0.19671	4.30385	4.60892	3.35146	1.00116	2.96917	-4.18559	-4.69642	3.2581
5	Angola	32866272	26	16	20184707	1427.03	14144.6	2	2	4	32		1516628	1	4	8	13		2	2	2.93857	82.8129	100.363	27.7214	2.45571	17.8429	0.0243411	0.0182558	1.07792	4.41658	4.60879	3.32221	0.898418	2.8816	-4.00327	-3.71559	3.2581
5	Angola	32866272	26	16	20184707	1427.03	14144.6	2	2	4	32		1516628	1	5	9	22		0	2	5.54857	81.07	100.387	27.8771	2.53857	18.0071	0.0273837	0.0395542	1.71354	4.39531	4.60903	3.32781	0.931601	2.89077	-3.23008	-3.59781	3.2581
5	Angola	32866272	26	16	20184707	1427.03	14144.6	2	2	4	32		1516628	1	6	5	27		0	2	16.3886	86.1629	100.386	27.3771	2.11286	15.986	0.0152132	0.0486821	2.79658	4.45624	4.60902	3.30971	0.748041	2.77171	-3.02244	-4.18559	3.2581
5	Angola	32866272	26	16	20184707	1427.03	14144.6	2	2	4	32		1516628	1	7	1	28		0	2	4.54	85.3029	100.443	26.9371	2.47571	17.1929	0.00304263	0.0517248	1.51293	4.44621	4.60959	3.29351	0.906529	2.84449	-2.96182	-5.79503	3.2581
5	Angola	32866272	26	16	20184707	1427.03	14144.6	2	2	4	32		1516628	1	8	4	32		0	2	1.11857	85.1814	100.594	26.9357	2.00286	18.7129	0.0121705	0.0669379	0.112052	4.44478	4.6111	3.29345	0.694575	2.92921	-2.70399	-4.40874	3.2581
5	Angola	32866272	26	16	20184707	1427.03	14144.6	2	2	4	32		1516628	1	9	14	46		0	2	1.21857	82.72	100.479	27.25	1.64143	17.7643	0.0425969	0.0851937	0.197679	4.41546	4.60994	3.30505	0.495567	2.87719	-2.46283	-3.15597	3.2581
5	Angola	32866272	26	16	20184707	1427.03	14144.6	2	2	4	32		1516628	1	10	5	51		0	2	0.4	79.89	100.587	27.0171	1.97	19.7286	0.0152132	0.0882364	-0.916291	4.38065	4.61102	3.29647	0.678034	2.98207	-2.42774	-4.18559	3.2581
5	Angola	32866272	26	16	20184707	1427.03	14144.6	2	2	4	32		1516628	1	11	12	63		1	3	0.29	81.2686	100.677	26.82	2.23	19.4533	0.0365116	0.118663	-1.23787	4.39776	4.61192	3.28915	0.802002	2.96802	-2.13147	-3.31013	3.2581
5	Angola	32866272	26	16	20184707	1427.03	14144.6	2	2	4	32		1516628	1	12				1	4																	3.2581
5	Angola	32866272	26	16	20184707	1427.03	14144.6	2	2	4	32		1516628	1	13																						3.2581
5	Angola	32866272	26	16	20184707	1427.03	14144.6	2	2	4	32		1516628	1	14																						3.2581
5	Angola	32866272	26	16	20184707	1427.03	14144.6	2	2	4	32		1516628	1	15																						3.2581
5	Angola	32866272	26	16	20184707	1427.03	14144.6	2	2	4	32		1516628	1	16																						3.2581
5	Angola	32866272	26	16	20184707	1427.03	14144.6	2	2	4	32		1516628	1	17																						3.2581
5	Angola	32866272	26	16	20184707	1427.03	14144.6	2	2	4	32		1516628	1	18																						3.2581
6	Antigua and Barbuda	97929	223	32	23685	266.278	88.9485	1	2	4	19		580174	2	1						0.23	70.71	101.71	25.73	4.37	24.88			-1.46968	4.25859	4.62213	3.24766	1.47476	3.21406			5.40717
6	Antigua and Barbuda	97929	223	32	23685	266.278	88.9485	1	2	4	19		580174	2	2	1					0.517143	73.7057	101.594	25.9357	5.37857	23.6186	1.02115	1.02115	-0.659436	4.30008	4.62099	3.25562	1.68242	3.16203	0.0209275	0.0209275	5.40717
6	Antigua and Barbuda	97929	223	32	23685	266.278	88.9485	1	2	4	19		580174	2	3	0	1		0	0	1.74143	75.5786	101.674	25.9	5.72	21.9943	0	1.02115	0.554706	4.32517	4.62177	3.25424	1.74397	3.09078	0.0209275		5.40717
6	Antigua and Barbuda	97929	223	32	23685	266.278	88.9485	1	2	4	19		580174	2	4	6	7		0	0	0.827143	76.97	101.59	25.86	6.03714	23.8143	6.12689	7.14804	-0.189778	4.34342	4.62094	3.2527	1.79793	3.17029	1.96684	1.81269	5.40717
6	Antigua and Barbuda	97929	223	32	23685	266.278	88.9485	1	2	4	19		580174	2	5	8	15		0	0	0.251429	74.0914	101.353	25.9714	3.55857	25.6214	8.16918	15.3172	-1.3806	4.3053	4.61861	3.257	1.26936	3.24343	2.72898	2.10037	5.40717
6	Antigua and Barbuda	97929	223	32	23685	266.278	88.9485	1	2	4	19		580174	2	6	4	19		2	2	0.395714	75.4829	101.509	27.1986	3.84286	26.2743	4.08459	19.4018	-0.927063	4.32391	4.62014	3.30316	1.34622	3.26859	2.96537	1.40722	5.40717
6	Antigua and Barbuda	97929	223	32	23685	266.278	88.9485	1	2	4	19		580174	2	7	4	23		0	2	0.88	76.9657	101.691	26.8443	5.98571	26.0683	4.08459	17.3595	-0.127833	4.34336	4.62194	3.29005	1.78938	3.26072	2.85414	1.40722	5.40717
6	Antigua and Barbuda	97929	223	32	23685	266.278	88.9485	1	2	4	19		580174	2	8	1	24		1	3	0.247143	74.2243	101.68	27.0457	6.30857	26.49	1.02115	10.2115	-1.39779	4.30709	4.62183	3.29753	1.84191	3.27677	2.32351	0.0209275	5.40717
6	Antigua and Barbuda	97929	223	32	23685	266.278	88.9485	1	2	4	19		580174	2	9	0	24		0	3	0.517143	76.2843	101.671	26.9157	5.77857	26.3443	0	7.14804	-0.659436	4.33447	4.62175	3.29271	1.75416	3.27125	1.96684		5.40717
6	Antigua and Barbuda	97929	223	32	23685	266.278	88.9485	1	2	4	19		580174	2	10	1	25		0	3	0.48	77.1943	101.653	27.37	6.31714	26.2986	1.02115	6.12689	-0.733969	4.34633	4.62156	3.30945	1.84327	3.26951	1.81269	0.0209275	5.40717
6	Antigua and Barbuda	97929	223	32	23685	266.278	88.9485	1	2	4	19		580174	2	11	0	25		0	3	0.418571	74.3829	101.667	27.3686	6.25429	25.7386	0	3.06344	-0.870908	4.30923	4.6217	3.3094	1.83327	3.24799	1.11954		5.40717
6	Antigua and Barbuda	97929	223	32	23685	266.278	88.9485	1	2	4	19		580174	2	12	0	25		0	3	1.02286	78.4714	101.607	27.6086	5.17571	26.265	0	3.06344	0.0225998	4.36273	4.62111	3.31813	1.64398	3.26824	1.11954		5.40717
6	Antigua and Barbuda	97929	223	32	23685	266.278	88.9485	1	2	4	19		580174	2	13	0	25		0	3							0	3.06344							1.11954		5.40717
6	Antigua and Barbuda	97929	223	32	23685	266.278	88.9485	1	2	4	19		580174	2	14																						5.40717
6	Antigua and Barbuda	97929	223	32	23685	266.278	88.9485	1	2	4	19		580174	2	15																						5.40717
6	Antigua and Barbuda	97929	223	32	23685	266.278	88.9485	1	2	4	19		580174	2	16																						5.40717
6	Antigua and Barbuda	97929	223	32	23685	266.278	88.9485	1	2	4	19		580174	2	17																						5.40717
6	Antigua and Barbuda	97929	223	32	23685	266.278	88.9485	1	2	4	19		580174	2	18																						5.40717
7	Argentina	45195774	17	32	40877099	55032.2	742.785	2	1	2	12	27	18081937	2	1						0	41.84	99.55	22.5	2.81	25.51				3.73385	4.60066	3.11352	1.03318	3.23907			2.83321
7	Argentina	45195774	17	32	40877099	55032.2	742.785	2	1	2	12	27	18081937	2	2	1					0.00142857	49.4829	99.9914	25.0443	2.32143	23.0543	0.0022126	0.0022126	-6.55108	3.90163	4.60508	3.22065	0.842183	3.13785	-6.11359	-6.11359	2.83321
7	Argentina	45195774	17	32	40877099	55032.2	742.785	2	1	2	12	27	18081937	2	3	18	19		1	1	6.52857	57.0543	99.6629	22.4457	2.59	15.5029	0.0398267	0.0398267	1.87619	4.044	4.60179	3.1111	0.951658	2.74102	-3.22322	-3.22322	2.83321
7	Argentina	45195774	17	32	40877099	55032.2	742.785	2	1	2	12	27	18081937	2	4	78	97		1	2	6.16429	71.0557	99.8	18.6329	2.41714	16.9614	0.172583	0.163732	1.81877	4.26346	4.60317	2.92493	0.882586	2.83094	-1.80952	-1.75688	2.83321
7	Argentina	45195774	17	32	40877099	55032.2	742.785	2	1	2	12	27	18081937	2	5	308	405		4	6	2.69286	68.5743	99.7757	19.9929	2.70429	17.7229	0.68148	0.727944	0.990603	4.22792	4.60292	2.99538	0.994838	2.87486	-0.317531	-0.383489	2.83321
7	Argentina	45195774	17	32	40877099	55032.2	742.785	2	1	2	12	27	18081937	2	6	667	1072		18	24	4.41857	76.9514	99.98	18.41	3.14571	13.8429	1.4758	1.74131	1.48582	4.34317	4.60497	2.91289	1.14604	2.62777	0.55464	0.389201	2.83321
7	Argentina	45195774	17	32	40877099	55032.2	742.785	2	1	2	12	27	18081937	2	7	661	1733		36	60	0.157143	67.5357	100.22	13.1186	2.00429	18.2257	1.46253	2.91399	-1.8506	4.21266	4.60737	2.57403	0.695288	2.90283	1.06952	0.380165	2.83321
7	Argentina	45195774	17	32	40877099	55032.2	742.785	2	1	2	12	27	18081937	2	8	717	2450	7744	45	105	4.04	74.1786	100.177	13.2071	2.19857	14.5543	1.58643	3.57556	1.39624	4.30648	4.60694	2.58076	0.787808	2.67789	1.27412	0.461487	2.83321
7	Argentina	45195774	17	32	40877099	55032.2	742.785	2	1	2	12	27	18081937	2	9	701	3151	13806	46	151	2.71571	72.2643	100.161	15.19	2.57571	15.715	1.55103	4.76372	0.999055	4.28033	4.60678	2.72064	0.946127	2.75462	1.56103	0.438919	2.83321
7	Argentina	45195774	17	32	40877099	55032.2	742.785	2	1	2	12	27	18081937	2	10	981	4132	16989	56	207	17.2886	84.26	99.9943	14.0714	3.37429	11.2329	2.17056	6.10234	2.85005	4.43391	4.60511	2.64415	1.21618	2.41884	1.80867	0.774984	2.83321
7	Argentina	45195774	17	32	40877099	55032.2	742.785	2	1	2	12	27	18081937	2	11	884	5016	16118	57	264	0.614286	82.8043	100.309	10.87	2.79143	11.0557	1.95594	7.26617	-0.487295	4.41648	4.60825	2.38601	1.02655	2.40295	1.98323	0.670868	2.83321
7	Argentina	45195774	17	32	40877099	55032.2	742.785	2	1	2	12	27	18081937	2	12	1147	6163	17829	55	319	0.0385714	75.2371	99.8814	9.54429	2.44857	11.8586	2.53785	9.6956	-3.25524	4.32064	4.60398	2.25594	0.895505	2.47305	2.27167	0.931316	2.83321
7	Argentina	45195774	17	32	40877099	55032.2	742.785	2	1	2	12	27	18081937	2	13	2337	8500	18282	74	393	1.7	82.5543	99.6986	12.7043	3.15714	9.66143	5.17084	12.2666	0.530628	4.41346	4.60215	2.54194	1.14967	2.26814	2.50688	1.64303	2.83321
7	Argentina	45195774	17	32	40877099	55032.2	742.785	2	1	2	12	27	18081937	2	14	4257	12757		91	484	0.0642857	80.9414	100.067	9.11143	2.96714		9.41902	18.9774	-2.74442	4.39373	4.60584	2.20953	1.0876		2.94325	2.24273	2.83321
7	Argentina	45195774	17	32	40877099	55032.2	742.785	2	1	2	12	27	18081937	2	15																						2.83321
7	Argentina	45195774	17	32	40877099	55032.2	742.785	2	1	2	12	27	18081937	2	16																						2.83321
7	Argentina	45195774	17	32	40877099	55032.2	742.785	2	1	2	12	27	18081937	2	17																						2.83321
7	Argentina	45195774	17	32	40877099	55032.2	742.785	2	1	2	12	27	18081937	2	18																						2.83321
8	Armenia	2963243	104	37	1864017			1	1	1	33			3	1						2.585	65.335	82.42	-0.995	3.535	4.63			0.949726	4.17953	4.41183		1.26271	1.53256			4.64439
8	Armenia	2963243	104	37	1864017			1	1	1	33			3	2	1					0.675	55.5679	82.9557	1.79429	1.38857	13.7479	0.0337468	0.0337468	-0.393043	4.0176	4.41831	0.584607	0.328275	2.62088	-3.38887	-3.38887	4.64439
8	Armenia	2963243	104	37	1864017			1	1	1	33			3	3	0	1		0	0	0.00214286	40.1607	83.4079	6.505	1.14643	16.2479	0	0.0337468	-6.14562	3.69289	4.42374	1.87257	0.136652	2.78796	-3.38887		4.64439
8	Armenia	2963243	104	37	1864017			1	1	1	33			3	4	27	28		0	0	1.56429	61.3329	83.0364	6.78071	1.77786	11.7471	0.911164	0.944911	0.447429	4.11632	4.41928	1.91408	0.575409	2.46361	-0.0566648	-0.0930325	4.64439
8	Armenia	2963243	104	37	1864017			1	1	1	33			3	5	166	194		0	0	1.21071	61.2929	82.7336	3.86786	1.44643	14.1286	5.60197	6.47939	0.191211	4.11566	4.41563	1.3527	0.369097	2.6482	1.86863	1.72312	4.64439
8	Armenia	2963243	104	37	1864017			1	1	1	33			3	6	288	482		3	3	1.01143	62.8479	82.6971	5.40071	2.02	14.19	9.71908	13.195	0.0113638	4.14072	4.41518	1.68653	0.703098	2.65254	2.57984	2.27409	4.64439
8	Armenia	2963243	104	37	1864017			1	1	1	33			3	7	351	833		4	7	5.58071	68.5386	82.9471	4.64357	1.69786	10.3486	11.8451	25.5801	1.71932	4.2274	4.4182	1.53548	0.529367	2.33685	3.24181	2.47192	4.64439
8	Armenia	2963243	104	37	1864017			1	1	1	33			3	8	206	1039		6	13	1.41929	59.4007	82.9836	3.22214	1.30571	18.6243	6.95184	27.0987	0.350154	4.08431	4.41864	1.17005	0.26675	2.92447	3.29949	1.93901	4.64439
8	Armenia	2963243	104	37	1864017			1	1	1	33			3	9	300	1339		7	20	2.94071	59.5014	83.0021	8.51429	1.30786	17.9113	10.124	24.5002	1.07865	4.086	4.41887	2.14175	0.26839	2.88543	3.19868	2.31491	4.64439
8	Armenia	2963243	104	37	1864017			1	1	1	33			3	10	469	1808		8	28	11.345	70.8564	82.5014	5.89786	1.59		15.8273	29.8659	2.42878	4.26066	4.41282	1.77459	0.463734		3.39672	2.76173	4.64439
8	Armenia	2963243	104	37	1864017			1	1	1	33			3	11	527	2335		5	33	3.40571	62.5357	82.8171	10.2329	1.4	17.4871	17.7846	44.4108	1.22545	4.13574	4.41664	2.3256	0.336472	2.86147	3.79348	2.87833	4.64439
8	Armenia	2963243	104	37	1864017			1	1	1	33			3	12	902	3237		11	44	9.66214	65.5036	82.8214	9.36071	1.98357	13.5736	30.4396	65.5701	2.26822	4.1821	4.41669	2.23652	0.684899	2.60812	4.18312	3.41575	4.64439
8	Armenia	2963243	104	37	1864017			1	1	1	33			3	13	1108	4345		11	55	0.225714	54.6721	83.42	14.3064	2.12571	25.95	37.3915	83.9283	-1.48849	4.00135	4.42389	2.66071	0.754108	3.25617	4.42996	3.62144	4.64439
8	Armenia	2963243	104	37	1864017			1	1	1	33			3	14	2019	6364		22	77	2.50786	53.3986	83.0729	15.4336	2.16071	28.0275	68.1348	118.654	0.919429	3.97778	4.41972	2.73655	0.770439	3.33319	4.77621	4.22149	4.64439
8	Armenia	2963243	104	37	1864017			1	1	1	33			3	15																						4.64439
8	Armenia	2963243	104	37	1864017			1	1	1	33			3	16																						4.64439
8	Armenia	2963243	104	37	1864017			1	1	1	33			3	17																						4.64439
8	Armenia	2963243	104	37	1864017			1	1	1	33			3	18																						4.64439
9	Australia	25499884	3	38	21488110	36745.7	584.779	2	2	3	8	17	75667645		1						9.48333	83.7833	99.2733	22.6733	3.28333	18.0667			2.24954	4.42823	4.59788	3.12119	1.18886	2.89407			1.09861
9	Australia	25499884	3	38	21488110	36745.7	584.779	2	2	3	8	17	75667645		2	4					2.84095	70.8171	99.7529	23.6543	2.97143	24.5529	0.0156863	0.0156863	1.04414	4.2601	4.6027	3.16354	1.08904	3.20083	-4.15496	-4.15496	1.09861
9	Australia	25499884	3	38	21488110	36745.7	584.779	2	2	3	8	17	75667645		3	6	10		0	0	1.64	67.0567	99.9805	24.9329	2.79381	25.611	0.0235295		0.494696	4.20554	4.60497	3.21619	1.02741	3.24302		-3.7495	1.09861
9	Australia	25499884	3	38	21488110	36745.7	584.779	2	2	3	8	17	75667645		4	5	15		0	0	22.9152	78.2152	100.32	21.9505	3.60048	16.3819	0.0196079		3.1318	4.35946	4.60836	3.08879	1.28107	2.79618		-3.93182	1.09861
9	Australia	25499884	3	38	21488110	36745.7	584.779	2	2	3	8	17	75667645		5	0	15		0	0	9.22143	82.7195	99.7205	23.08	2.55	19.1567	0	0.0196079	2.22153	4.41546	4.60237	3.13897	0.936093	2.95265	-3.93182		1.09861
9	Australia	25499884	3	38	21488110	36745.7	584.779	2	2	3	8	17	75667645		6	6	21		0	0	3.62048	76.9795	100.221	21.4481	3.00667	19.7014	0.0235295	0.0392159	1.28661	4.34354	4.60738	3.06564	1.10083	2.98069	-3.23867	-3.7495	1.09861
9	Australia	25499884	3	38	21488110	36745.7	584.779	2	2	3	8	17	75667645		7	5	26		0	0	1.76476	77.331	99.9281	21.4467	2.5819	21.2757	0.0196079	0.0392159	0.568016	4.34809	4.60445	3.06557	0.948527	3.05757	-3.23867	-3.93182	1.09861
9	Australia	25499884	3	38	21488110	36745.7	584.779	2	2	3	8	17	75667645		8	47	73		2	2	10.3962	81.6671	100.304	20.5333	3.24381	15.0024	0.184315	0.192158	2.34144	4.40265	4.6082	3.02205	1.17675	2.70821	-1.64944	-1.69111	1.09861
9	Australia	25499884	3	38	21488110	36745.7	584.779	2	2	3	8	17	75667645		9	175	248		1	3	3.77476	73.9081	100.648	19.5286	3.92667	17.9562	0.686278	0.854906	1.32834	4.30282	4.61163	2.97188	1.36779	2.88793	-0.156764	-0.376473	1.09861
9	Australia	25499884	3	38	21488110	36745.7	584.779	2	2	3	8	17	75667645		10	823	1071		4	7	0.888571	73.7224	100.851	20.299	2.75524	18.6505	3.22747	3.9961	-0.11814	4.30031	4.61364	3.01057	1.0135	2.92587	1.38532	1.1717	1.09861
9	Australia	25499884	3	38	21488110	36745.7	584.779	2	2	3	8	17	75667645		11	2568	3639		6	13	3.81762	77.5733	100.752	19.6152	2.7319	14.7652	10.0706	13.5334	1.33963	4.35122	4.61267	2.97631	1.005	2.69228	2.60516	2.30962	1.09861
9	Australia	25499884	3	38	21488110	36745.7	584.779	2	2	3	8	17	75667645		12	1913	5552		17	30	4.2519	77.7814	99.9919	19.3495	2.75714	14.7224	7.502	19.353	1.44737	4.3539	4.60509	2.96267	1.01419	2.68937	2.96285	2.01517	1.09861
9	Australia	25499884	3	38	21488110	36745.7	584.779	2	2	3	8	17	75667645		13	740	6292	50693	24	54	2.00667	73.8462	100.554	17.7676	2.98524	14.0238	2.90197	11.6942	0.696475	4.30198	4.6107	2.87738	1.09368	2.64076	2.45909	1.06539	1.09861
9	Australia	25499884	3	38	21488110	36745.7	584.779	2	2	3	8	17	75667645		14	273	6565	58663	13	67	0.346667	73.2852	100.31	18.3138	2.48762	13.209	1.07059	9.21181	-1.05939	4.29436	4.60827	2.90766	0.911326	2.5809	2.22049	0.0682128	1.09861
9	Australia	25499884	3	38	21488110	36745.7	584.779	2	2	3	8	17	75667645		15	154	6719	87747	12	79	0.568571	73.4852	100.578	18.0648	2.11714	14.4405	0.603924	4.87453	-0.564628	4.29708	4.61093	2.89396	0.750067	2.67004	1.58402	-0.504306	1.09861
9	Australia	25499884	3	38	21488110	36745.7	584.779	2	2	3	8	17	75667645		16	80	6799	117326	14	93	4.08286	75.479	100.22	15.8038	3.82524	11.8243	0.313727	3.52551	1.4068	4.32385	4.60737	2.76025	1.34162	2.47016	1.26002	-1.15923	1.09861
9	Australia	25499884	3	38	21488110	36745.7	584.779	2	2	3	8	17	75667645		17	147	6946	183873	4	97	0.624286	73.4281	100.853	16.1738	3.12619	12.3348	0.576473	2.73335	-0.471147	4.29631	4.61366	2.78339	1.13982	2.51242	1.00553	-0.550826	1.09861
9	Australia	25499884	3	38	21488110	36745.7	584.779	2	2	3	8	17	75667645		18	105	7051	220196	1	98							0.411767	2.25883							0.814849	-0.887299	1.09861
10	Austria	9006398	109	44	5153759			1	1	2	13	18	12935505	3	1						0.236667	85.3333	91.8267	-0.576667	1.43667	8.88667			-1.4411	4.44657	4.5199		0.362326	2.18455			4.69135
10	Austria	9006398	109	44	5153759			1	1	2	13	18	12935505	3	2	2					2.13429	81.0919	91.1148	2.2419	2.22429	8.26333	0.0222064	0.0222064	0.758132	4.39558	4.51212	0.807326	0.799436	2.11183	-3.80737	-3.80737	4.69135
10	Austria	9006398	109	44	5153759			1	1	2	13	18	12935505	3	3	16	18		0	0	2.50714	83.6043	90.2586	0.650476	1.6881	8.67905	0.177651	0.266477	0.919144	4.4261	4.50268	-0.430051	0.523601	2.16091	-1.32247	-1.72793	4.69135
10	Austria	9006398	109	44	5153759			1	1	2	13	18	12935505	3	4	158	176	2343	0	0	2.37571	85.3752	91.0467	2.87238	1.73333	8.35286	1.75431	1.97637	0.865298	4.44706	4.51137	1.05514	0.550046	2.1226	0.681263	0.562075	4.69135
10	Austria	9006398	109	44	5153759			1	1	2	13	18	12935505	3	5	1150	1326	5252	3	3	0.372381	74.6205	92.0319	4.36857	1.13	13.659	12.7687	14.6451	-0.987838	4.31242	4.52214	1.47444	0.122218	2.6144	2.68411	2.547	4.69135
10	Austria	9006398	109	44	5153759			1	1	2	13	18	12935505	3	6	3951	5277	18113	22	25	1.50238	75.3405	92.021	-0.775238	1.59476	13.2329	43.8688	58.2475	0.407051	4.32202	4.52202		0.466724	2.5827	4.0647	3.7812	4.69135
10	Austria	9006398	109	44	5153759			1	1	2	13	18	12935505	3	7	5098	10375	23953	83	108	0.63381	70.3686	91.4786	0.941905	1.0681	16.8371	56.6042	99.4515	-0.456007	4.25375	4.5161	-0.0598511	0.0658769	2.82359	4.59967	4.03608	4.69135
10	Austria	9006398	109	44	5153759			1	1	2	13	18	12935505	3	8	2545	12920	62891	112	220	0.0633333	66.0843	92.1267	6.02571	1.16381	18.5719	28.2577	92.7119	-2.75934	4.19093	4.52316	1.79604	0.151699	2.92165	4.5295	3.34137	4.69135
10	Austria	9006398	109	44	5153759			1	1	2	13	18	12935505	3	9	1640	14560	36561	148	368	1.60095	66.2333	91.7795	7.60286	1.00762	18.7005	18.2093	68.9399	0.470599	4.19318	4.51939	2.02852	0.00759017	2.92855	4.23323	2.90193	4.69135
10	Austria	9006398	109	44	5153759			1	1	2	13	18	12935505	3	10	651	15211	37222	94	462	1.28667	67.1348	91.5319	9.21381	1.20952	15.3233	7.22819	37.8731	0.252055	4.2067	4.51669	2.2207	0.190227	2.72938	3.63424	1.97799	4.69135
10	Austria	9006398	109	44	5153759			1	1	2	13	18	12935505	3	11	476	15687	50560	87	549	3.14429	71.6838	90.8219	9.77333	1.0281	17.9671	5.28513	24.5159	1.14559	4.27226	4.5089	2.27966	0.0277078	2.88854	3.19932	1.6649	4.69135
10	Austria	9006398	109	44	5153759			1	1	2	13	18	12935505	3	12	313	16000	46305	51	600	4.34571	71.409	91.3424	7.91333	1.30952	17.2319	3.47531	17.5653	1.46919	4.26842	4.51462	2.06855	0.269664	2.84676	2.86592	1.24568	4.69135
10	Austria	9006398	109	44	5153759			1	1	2	13	18	12935505	3	13	305	16305	43431	20	620	5.53905	73.2548	90.9695	11.0662	0.897619	14.5933	3.38648	13.2128	1.71182	4.29394	4.51052	2.40389	-0.10801	2.68056	2.58119	1.21979	4.69135
10	Austria	9006398	109	44	5153759			1	1	2	13	18	12935505	3	14	305	16610	43121	9	629	4.91095	70.9852	91.7924	11.421	0.814762	18.3329	3.38648	11.2254	1.59147	4.26247	4.51953	2.43545	-0.204859	2.90869	2.41817	1.21979	4.69135
10	Austria	9006398	109	44	5153759			1	1	2	13	18	12935505	3	15	280	16890	47854	12	641	6.88	75.3262	92.4795	10.3657	1.21238		3.1089	8.12756	1.92862	4.32183	4.52699	2.3385	0.192586		2.09526	1.13427	4.69135
10	Austria	9006398	109	44	5153759			1	1	2	13	18	12935505	3	16																						4.69135
10	Austria	9006398	109	44	5153759			1	1	2	13	18	12935505	3	17																						4.69135
10	Austria	9006398	109	44	5153759			1	1	2	13	18	12935505	3	18																						4.69135
11	Azerbaijan	10139177	123	33	5534481			1	2	3	20		2279546	1	1						0	86.69	101.53	8.3	1.74	6.4				4.46234	4.62035	2.11626	0.553885	1.8563			4.81218
11	Azerbaijan	10139177	123	33	5534481			1	2	3	20		2279546	1	2	1					0.46	79.3371	100.973	8.04571	5.21143	13.7943	0.00986273	0.00986273	-0.776529	4.37371	4.61485	2.08514	1.65085	2.62425	-4.61899	-4.61899	4.81218
11	Azerbaijan	10139177	123	33	5534481			1	2	3	20		2279546	1	3	8	9		0	0	1.61429	82.7471	101.777	8.09	3.94143	13.3957	0.0789019	0.0887646	0.478893	4.41579	4.62279	2.09063	1.37154	2.59493	-2.42177	-2.53955	4.81218
11	Azerbaijan	10139177	123	33	5534481			1	2	3	20		2279546	1	4	13	22		0	0	0.02	81.0514	101.271	9.75714	3.52143	14.3057	0.128216	0.10849	-3.91202	4.39508	4.6178	2.278	1.25887	2.66066	-2.2211	-2.05404	4.81218
11	Azerbaijan	10139177	123	33	5534481			1	2	3	20		2279546	1	5	25	47		0	0	1.6	83.2471	101.549	7.35714	4.28286	10.6686	0.246568	0.355058	0.470004	4.42181	4.62054	1.99567	1.45462	2.3673	-1.03547	-1.40012	4.81218
11	Azerbaijan	10139177	123	33	5534481			1	2	3	20		2279546	1	6	121	168		3	3	0.197143	73.69	101.464	9.91714	2.28714	17.5629	1.19339	1.44982	-1.62383	4.29987	4.61971	2.29426	0.827303	2.86579	0.371441	0.176799	4.81218
11	Azerbaijan	10139177	123	33	5534481			1	2	3	20		2279546	1	7	278	446		2	5	2.43714	82.6929	100.831	11.0229	3.58429	13.1743	2.74184	4.00427	0.890826	4.41513	4.61345	2.39997	1.27656	2.57827	1.38736	1.00863	4.81218
11	Azerbaijan	10139177	123	33	5534481			1	2	3	20		2279546	1	8	548	994		4	9	0.53	72.1914	101.707	8.63571	3.87	13.8886	5.40478	8.10717	-0.634878	4.27932	4.6221	2.15591	1.35325	2.63107	2.09275	1.68728	4.81218
11	Azerbaijan	10139177	123	33	5534481			1	2	3	20		2279546	1	9	349	1343		6	15	0.228571	78.1371	101.284	11.58	4.17429	19.5233	3.44209	7.8606	-1.47591	4.35847	4.61793	2.44928	1.42894	2.97161	2.06186	1.23608	4.81218
11	Azerbaijan	10139177	123	33	5534481			1	2	3	20		2279546	1	10	252	1595		5	20	3.09	79.4857	100.847	10.8914	4.20429		2.48541	5.50341	1.12817	4.37558	4.61361	2.38798	1.4361		1.70537	0.910437	4.81218
11	Azerbaijan	10139177	123	33	5534481			1	2	3	20		2279546	1	11	256	1851		4	24	0.824286	77.52	100.76	13.7229	2.57	22.7129	2.52486	4.57631	-0.193238	4.35054	4.61274	2.61906	0.943906	3.12293	1.52089	0.926185	4.81218
11	Azerbaijan	10139177	123	33	5534481			1	2	3	20		2279546	1	12	400	2251		4	28	6.02	78.6229	100.381	16.8757	3.32143	16.5086	3.94509	6.65735	1.79509	4.36466	4.60898	2.82588	1.20039	2.80388	1.89572	1.37247	4.81218
11	Azerbaijan	10139177	123	33	5534481			1	2	3	20		2279546	1	13	675	2926		7	35	0.382857	76.0129	101.203	15.9657	4.45	21.9957	6.65735	10.4348	-0.960093	4.3309	4.61713	2.77044	1.4929	3.09085	2.34514	1.89572	4.81218
11	Azerbaijan	10139177	123	33	5534481			1	2	3	20		2279546	1	14	870	3796		9	44	0.734286	72.6243	100.896	17.73	4.40571	24.5675	8.58058	13.9065	-0.308857	4.2853	4.61409	2.87526	1.4829	3.20142	2.63235	2.1495	4.81218
11	Azerbaijan	10139177	123	33	5534481			1	2	3	20		2279546	1	15	1010	4806		12	56							9.96136	17.8121							2.87988	2.29871	4.81218
11	Azerbaijan	10139177	123	33	5534481			1	2	3	20		2279546	1	16																						4.81218
11	Azerbaijan	10139177	123	33	5534481			1	2	3	20		2279546	1	17																						4.81218
11	Azerbaijan	10139177	123	33	5534481			1	2	3	20		2279546	1	18																						4.81218
12	Bahrain	1701575	2239	33	1401305	549.278	2551.18	1	2	3	63	154	5877003	1	1						0	76.61	101.79	18.85	1.97	16.34				4.33873	4.62291	2.93651	0.678034	2.79362			7.71378
12	Bahrain	1701575	2239	33	1401305	549.278	2551.18	1	2	3	63	154	5877003	1	2	1					0	77.5914	101.567	19.7386	3.17571	14.4529	0.0587691	0.0587691		4.35146	4.62072	2.98257	1.15553	2.67089	-2.83414	-2.83414	7.71378
12	Bahrain	1701575	2239	33	1401305	549.278	2551.18	1	2	3	63	154	5877003	1	3	35	36		0	0	0	71.1529	101.403	20.19	4.87714	16.8786	2.05692	2.35076		4.26483	4.6191	3.00519	1.58456	2.82604	0.85474	0.721209	7.71378
12	Bahrain	1701575	2239	33	1401305	549.278	2551.18	1	2	3	63	154	5877003	1	4	24	60		0	0	0	68.1071	101.534	19.7057	4.83429	18.1229	1.41046	3.40861		4.22108	4.6204	2.98091	1.57573	2.89717	1.2263	0.343914	7.71378
12	Bahrain	1701575	2239	33	1401305	549.278	2551.18	1	2	3	63	154	5877003	1	5	135	195		0	0	0	68.7671	101.464	21.05	3.35571	16.6957	7.93383	8.81536		4.23073	4.61971	3.0469	1.21066	2.81515	2.1765	2.07114	7.71378
12	Bahrain	1701575	2239	33	1401305	549.278	2551.18	1	2	3	63	154	5877003	1	6	90	285		1	1	0.285714	79.27	101.056	22.5486	3.88714	17.1557	5.28922	10.1083	-1.25276	4.37286	4.61567	3.11567	1.35767	2.84233	2.31336	1.66567	7.71378
12	Bahrain	1701575	2239	33	1401305	549.278	2551.18	1	2	3	63	154	5877003	1	7	181	466		3	4	0	66.8729	101.083	21.66	5.27	16.0643	10.6372	12.224		4.20279	4.61594	3.07547	1.66203	2.7766	2.5034	2.36436	7.71378
12	Bahrain	1701575	2239	33	1401305	549.278	2551.18	1	2	3	63	154	5877003	1	8	206	672		0	4	0.0128571	67.83	101.299	22.9857	4.02429	20.2871	12.1064	15.9264	-4.35386	4.217	4.61807	3.13487	1.39235	3.00999	2.76798	2.49374	7.71378
12	Bahrain	1701575	2239	33	1401305	549.278	2551.18	1	2	3	63	154	5877003	1	9	253	925		1	5	0.467143	63.2857	100.896	25.5157	4.1	15.6586	14.8686	25.9172	-0.76112	4.14766	4.61409	3.23929	1.41099	2.75102	3.25491	2.69925	7.71378
12	Bahrain	1701575	2239	33	1401305	549.278	2551.18	1	2	3	63	154	5877003	1	10	775	1700	21450	2	7	5	70.6371	101.117	23.7029	3.56571	16.07	45.546	59.9445	1.60944	4.25756	4.61628	3.1656	1.27136	2.77695	4.09342	3.81872	7.71378
12	Bahrain	1701575	2239	33	1401305	549.278	2551.18	1	2	3	63	154	5877003	1	11	800	2500	21862	1	8	0.91	69.9871	100.86	26.1057	3.08857		47.0153	81.3952	-0.0943107	4.24831	4.61373	3.26215	1.12771		4.39932	3.85047	7.71378
12	Bahrain	1701575	2239	33	1401305	549.278	2551.18	1	2	3	63	154	5877003	1	12	823	3323	27839	0	8	0.0314286	69.1814	100.771	26.47	4.44143	21.37	48.367	96.3813	-3.46004	4.23673	4.61285	3.27601	1.49098	3.06199	4.56831	3.87882	7.71378
12	Bahrain	1701575	2239	33	1401305	549.278	2551.18	1	2	3	63	154	5877003	1	13	1159	4482	27871	0	8	0.00142857	61.2786	100.92	27.8514	3.76571	21.6371	68.1134	141.633	-6.55108	4.11543	4.61433	3.32688	1.32594	3.07441	4.95324	4.22117	7.71378
12	Bahrain	1701575	2239	33	1401305	549.278	2551.18	1	2	3	63	154	5877003	1	14	1999	6481	40075	2	10	0.0157143	62.5671	100.79	27.7214	4.51	23.6486	117.479	235.723	-4.15318	4.13624	4.61304	3.32221	1.5063	3.1633	5.46266	4.76626	7.71378
12	Bahrain	1701575	2239	33	1401305	549.278	2551.18	1	2	3	63	154	5877003	1	15	1976	8457	51835	2	12	0.0142857	58.7943	100.48	30.3214	2.06714	22.55	116.128	264.872	-4.2485	4.07404	4.60996	3.41185	0.726167	3.11574	5.57925	4.75469	7.71378
12	Bahrain	1701575	2239	33	1401305	549.278	2551.18	1	2	3	63	154	5877003	1	16	1878	10335	52818	3	15							110.368	261.052							5.56472	4.70382	7.71378
12	Bahrain	1701575	2239	33	1401305	549.278	2551.18	1	2	3	63	154	5877003	1	17																						7.71378
12	Bahrain	1701575	2239	33	1401305	549.278	2551.18	1	2	3	63	154	5877003	1	18																						7.71378
13	Bangladesh	164689383	1265	28	59107944	11125.4	5312.89	1	2	4	74	154	5984155	2	1						14.31	60.44	101	24.11	0.81	15.08			2.66096	4.10165	4.61512	3.18263	-0.210721	2.71337			7.14283
13	Bangladesh	164689383	1265	28	59107944	11125.4	5312.89	1	2	4	74	154	5984155	2	2	3					6.43571	67.1743	101.12	23.4429	1.19714	15.54	0.00182161	0.00182161	1.86186	4.20729	4.61631	3.15457	0.179938	2.74342	-6.30803	-6.30803	7.14283
13	Bangladesh	164689383	1265	28	59107944	11125.4	5312.89	1	2	4	74	154	5984155	2	3	2	5	141	0	0	0.00571429	58.4457	101.184	24.8429	1.79857	19.8071	0.00121441	0.00182161	-5.16479	4.0681	4.61694	3.21257	0.586993	2.98604	-6.30803	-6.7135	7.14283
13	Bangladesh	164689383	1265	28	59107944	11125.4	5312.89	1	2	4	74	154	5984155	2	4	22	27	296	2	2	1.54286	51.0486	101.043	25.6143	1.02571	19.8829	0.0133585	0.0133585	0.433636	3.93278	4.61554	3.24315	0.0253892	2.98986	-4.3156	-4.3156	7.14283
13	Bangladesh	164689383	1265	28	59107944	11125.4	5312.89	1	2	4	74	154	5984155	2	5	21	48	621	3	5	0.0528571	44.2086	100.803	28.6014	1.50571	22.1914	0.0127513	0.0170017	-2.94016	3.78892	4.61317	3.35346	0.409267	3.09971	-4.07444	-4.36212	7.14283
13	Bangladesh	164689383	1265	28	59107944	11125.4	5312.89	1	2	4	74	154	5984155	2	6	40	88	1729	3	8	0.137143	39.3429	100.754	30.7586	1.77	22.2929	0.0242881	0.0279314	-1.98673	3.67231	4.61268	3.42617	0.57098	3.10427	-3.578	-3.71777	7.14283
13	Bangladesh	164689383	1265	28	59107944	11125.4	5312.89	1	2	4	74	154	5984155	2	7	533	621	6739	22	30	0.295714	43.3129	100.85	31.33	1.89714	20.2586	0.32364	0.332748	-1.21836	3.76845	4.61363	3.44458	0.640349	3.00858	-1.10037	-1.12812	7.14283
13	Bangladesh	164689383	1265	28	59107944	11125.4	5312.89	1	2	4	74	154	5984155	2	8	1835	2456	14288	54	84	1.09143	49.1143	100.737	31.6586	2.35857	19.45	1.11422	1.3905	0.0874875	3.89415	4.61251	3.45501	0.858056	2.96785	0.329661	0.108153	7.14283
13	Bangladesh	164689383	1265	28	59107944	11125.4	5312.89	1	2	4	74	154	5984155	2	9	2960	5416	22544	56	140	6.18429	57.7171	100.853	29.0457	1.36857		1.79732	3.12649	1.82201	4.05555	4.61366	3.36887	0.313767		1.13991	0.586298	7.14283
13	Bangladesh	164689383	1265	28	59107944	11125.4	5312.89	1	2	4	74	154	5984155	2	10	3792	9208	34969	35	175	4.22429	64.6886	100.71	29.1814	1.19	16.4029	2.30252	4.98818	1.44085	4.16958	4.61225	3.37353	0.173953	2.79746	1.60707	0.834003	7.14283
13	Bangladesh	164689383	1265	28	59107944	11125.4	5312.89	1	2	4	74	154	5984155	2	11	4980	14188	41203	39	214	0.555714	47.7414	100.62	31.9986	0.9	21.64	3.02387	7.15225	-0.587501	3.8658	4.61135	3.46569	-0.105361	3.07454	1.96743	1.10654	7.14283
13	Bangladesh	164689383	1265	28	59107944	11125.4	5312.89	1	2	4	74	154	5984155	2	12	7225	21413	52751	100	314	1.02	47.4957	100.286	33.2486	1.98143	19.3386	4.38705	10.6667	0.0198026	3.86064	4.60802	3.50401	0.683818	2.9621	2.36713	1.47866	7.14283
13	Bangladesh	164689383	1265	28	59107944	11125.4	5312.89	1	2	4	74	154	5984155	2	13	11083	32496	68175	138	452	16.6	70.1671	100.137	30.3957	4.32857	9.075	6.72964	15.9263	2.8094	4.25088	4.60654	3.4143	1.46524	2.20552	2.76797	1.90652	7.14283
13	Bangladesh	164689383	1265	28	59107944	11125.4	5312.89	1	2	4	74	154	5984155	2	14																						7.14283
13	Bangladesh	164689383	1265	28	59107944	11125.4	5312.89	1	2	4	74	154	5984155	2	15																						7.14283
13	Bangladesh	164689383	1265	28	59107944	11125.4	5312.89	1	2	4	74	154	5984155	2	16																						7.14283
13	Bangladesh	164689383	1265	28	59107944	11125.4	5312.89	1	2	4	74	154	5984155	2	17																						7.14283
13	Bangladesh	164689383	1265	28	59107944	11125.4	5312.89	1	2	4	74	154	5984155	2	18																						7.14283
14	Barbados	287375	668	39	89280	420.375	212.382	1	2	4	23			2	1						0.69	77.07	101.23	26.18	6.36	24.97			-0.371064	4.34471	4.61739	3.265	1.85003	3.21768			6.50429
14	Barbados	287375	668	39	89280	420.375	212.382	1	2	4	23			2	2	2					0.718571	78.2829	101.427	26.2229	5.15143	22.5729	0.695955	0.695955	-0.33049	4.36033	4.61934	3.26663	1.63927	3.11675	-0.362471	-0.362471	6.50429
14	Barbados	287375	668	39	89280	420.375	212.382	1	2	4	23			2	3	16	18		0	0	0.264286	76.6771	101.49	26.39	6.57714	25.0386	5.56764	6.26359	-1.33072	4.3396	4.61996	3.27299	1.8836	3.22042	1.83475	1.71697	6.50429
14	Barbados	287375	668	39	89280	420.375	212.382	1	2	4	23			2	4	16	34		0	0	0.112857	75.3914	101.283	26.3557	5.87429	25.5157	5.56764	11.8312	-2.18163	4.32269	4.61792	3.27169	1.77058	3.23929	2.47074	1.71697	6.50429
14	Barbados	287375	668	39	89280	420.375	212.382	1	2	4	23			2	5	16	50		2	2	0.18	77.24	101.287	27.1414	5.27571	25.37	5.56764	18.7908	-1.7148	4.34692	4.61796	3.30106	1.66311	3.23357	2.93337	1.71697	6.50429
14	Barbados	287375	668	39	89280	420.375	212.382	1	2	4	23			2	6	10	60		2	4	0.54	75.5043	101.474	27.0814	5.75714	24.5057	3.47977	18.4428	-0.616186	4.32419	4.61981	3.29885	1.75044	3.19891	2.91467	1.24697	6.50429
14	Barbados	287375	668	39	89280	420.375	212.382	1	2	4	23			2	7	2	62		1	5	0.552857	76.05	101.533	26.9686	6.51286	26.175	0.695955	15.659	-0.592656	4.33139	4.62038	3.29467	1.87378	3.2648	2.75104	-0.362471	6.50429
14	Barbados	287375	668	39	89280	420.375	212.382	1	2	4	23			2	8	5	67		1	6	0.201429	75.5114	101.513	27.1157	6.71571	26.64	1.73989	12.1792	-1.60232	4.32428	4.62019	3.30011	1.90445	3.28241	2.49973	0.55382	6.50429
14	Barbados	287375	668	39	89280	420.375	212.382	1	2	4	23			2	9	2	69		1	7	0.721429	78.4014	101.429	27.5857	7.04143	23.7414	0.695955	9.74337	-0.326522	4.36184	4.61935	3.3173	1.95181	3.16722	2.27659	-0.362471	6.50429
14	Barbados	287375	668	39	89280	420.375	212.382	1	2	4	23			2	10	2	71		0	7	0.38	74.3386	101.54	27.5714	6.91286	24.7786	0.695955	7.30753	-0.967584	4.30863	4.62045	3.31678	1.93338	3.20998	1.9889	-0.362471	6.50429
14	Barbados	287375	668	39	89280	420.375	212.382	1	2	4	23			2	11	4	75		0	7	1.30714	79.3129	101.479	27.5414	6.48	21.4271	1.39191	4.52371	0.267844	4.3734	4.61985	3.31569	1.86872	3.06466	1.50933	0.330677	6.50429
14	Barbados	287375	668	39	89280	420.375	212.382	1	2	4	23			2	12	4	79		0	7	0.361429	77.7843	101.46	27.8786	5.90143		1.39191	4.87168	-1.01769	4.35394	4.61966	3.32786	1.77519		1.58344	0.330677	6.50429
14	Barbados	287375	668	39	89280	420.375	212.382	1	2	4	23			2	13																						6.50429
14	Barbados	287375	668	39	89280	420.375	212.382	1	2	4	23			2	14																						6.50429
14	Barbados	287375	668	39	89280	420.375	212.382	1	2	4	23			2	15																						6.50429
14	Barbados	287375	668	39	89280	420.375	212.382	1	2	4	23			2	16																						6.50429
14	Barbados	287375	668	39	89280	420.375	212.382	1	2	4	23			2	17																						6.50429
14	Barbados	287375	668	39	89280	420.375	212.382	1	2	4	23			2	18																						6.50429
15	Belarus	9449323	47	41	7453556	7783.03	957.667	1	1	1	17	25	2760168	6	1						0.8	83.08	97.71	2.74	6.24	8.39			-0.223144	4.4198	4.582	1.00796	1.83098	2.12704			3.85015
15	Belarus	9449323	47	41	7453556	7783.03	957.667	1	1	1	17	25	2760168	6	2	1					1.92143	89.1957	97.71	0.787143	3.91286	7.34571	0.0105828	0.0105828	0.653069	4.49083	4.582	-0.239346	1.36427	1.99412	-4.54853	-4.54853	3.85015
15	Belarus	9449323	47	41	7453556	7783.03	957.667	1	1	1	17	25	2760168	6	3	9	10		0	0	1.54714	90.7271	98.3786	4.17429	2.49429	6.00571	0.0952449	0.0634966	0.43641	4.50786	4.58882	1.42894	0.914002	1.79271	-2.75677	-2.3513	3.85015
15	Belarus	9449323	47	41	7453556	7783.03	957.667	1	1	1	17	25	2760168	6	4	17	27		0	0	2.20429	84.3	98.5486	2.44	4.63429	8.57571	0.179907	0.253986	0.790404	4.43438	4.59055	0.891998	1.53348	2.14893	-1.37047	-1.71531	3.85015
15	Belarus	9449323	47	41	7453556	7783.03	957.667	1	1	1	17	25	2760168	6	5	42	69		0	0	0.572857	78.7186	99.9043	2.34	4.01714	10.7943	0.444476	0.571469	-0.557119	4.36588	4.60421	0.850151	1.39057	2.37902	-0.559544	-0.810859	3.85015
15	Belarus	9449323	47	41	7453556	7783.03	957.667	1	1	1	17	25	2760168	6	6	25	94		0	0	0.03	72.6629	100.623	2.08714	1.87714	15.96	0.264569	0.656132	-3.50656	4.28583	4.61138	0.735796	0.629751	2.77009	-0.421394	-1.32965	3.85015
15	Belarus	9449323	47	41	7453556	7783.03	957.667	1	1	1	17	25	2760168	6	7	257	351		4	4	0.694286	79.2	99.2043	0.774286	4.25714	11.5743	2.71977	3.11133	-0.364872	4.37198	4.59718	-0.255814	1.4486	2.44879	1.13505	1.00055	3.85015
15	Belarus	9449323	47	41	7453556	7783.03	957.667	1	1	1	17	25	2760168	6	8	1630	1981		12	16	0.0857143	72.3886	100.084	5.66286	3.37571	18.1386	17.2499	18.9749	-2.45674	4.28205	4.60601	1.73393	1.21661	2.89804	2.94312	2.84781	3.85015
15	Belarus	9449323	47	41	7453556	7783.03	957.667	1	1	1	17	25	2760168	6	9	2798	4779		24	40	1.05143	80.7114	98.5471	3.60857	4.78571	10.9483	29.6106	46.5113	0.0501498	4.39088	4.59054	1.28331	1.56564	2.39319	3.83969	3.38813	3.85015
15	Belarus	9449323	47	41	7453556	7783.03	957.667	1	1	1	17	25	2760168	6	10	3994	8773	44011	20	60	0.457143	79.3071	99.0343	6.08	3.00429		42.2676	80.3232	-0.782759	4.37333	4.59547	1.805	1.10004		4.38606	3.74402	3.85015
15	Belarus	9449323	47	41	7453556	7783.03	957.667	1	1	1	17	25	2760168	6	11	6005	14778	55438	29	89	3.62	79.5171	98.4686	8.45571	2.95	15.9343	63.5495	125.998	1.28647	4.37597	4.58974	2.13484	1.08181	2.76847	4.83627	4.15182	3.85015
15	Belarus	9449323	47	41	7453556	7783.03	957.667	1	1	1	17	25	2760168	6	12	6141	20919		27	116	5.81286	77.6143	98.6814	10.25	2.72714	17.87	64.9888	163.991	1.76007	4.35175	4.5919	2.32728	1.00325	2.88312	5.09981	4.17421	3.85015
15	Belarus	9449323	47	41	7453556	7783.03	957.667	1	1	1	17	25	2760168	6	13	6604	27523	69010	35	151	1.85	78.3357	98.6914	8.07857	3.55571	14.3314	69.8886	198.607	0.615186	4.361	4.592	2.08922	1.26856	2.66245	5.29133	4.2469	3.85015
15	Belarus	9449323	47	41	7453556	7783.03	957.667	1	1	1	17	25	2760168	6	14	6599	34122		34	185	2.41143	78.9843	99.2586	7.96286	3.14143	14.77	69.8357	225.201	0.880219	4.36925	4.59773	2.07479	1.14468	2.6926	5.41699	4.24615	3.85015
15	Belarus	9449323	47	41	7453556	7783.03	957.667	1	1	1	17	25	2760168	6	15	6487	40609		34	219							68.6504	244.991							5.50122	4.22903	3.85015
15	Belarus	9449323	47	41	7453556	7783.03	957.667	1	1	1	17	25	2760168	6	16																						3.85015
15	Belarus	9449323	47	41	7453556	7783.03	957.667	1	1	1	17	25	2760168	6	17																						3.85015
15	Belarus	9449323	47	41	7453556	7783.03	957.667	1	1	1	17	25	2760168	6	18																						3.85015
16	Belgium	11589623	383	42	11204705	12349.2	907.32	1	1	2	14	23	13639487	6	1						0.71	92.3633	100.12	10.2	5.77333	2.55667			-0.34249	4.52573	4.60637	2.32239	1.75325	0.938704			5.94803
16	Belgium	11589623	383	42	11204705	12349.2	907.32	1	1	2	14	23	13639487	6	2	1					3.20333	87.9171	101.207	6.18667	4.18714	4.22143	0.00862841	0.00862841	1.16419	4.47639	4.61717	1.8224	1.43202	1.44017	-4.7527	-4.7527	5.94803
16	Belgium	11589623	383	42	11204705	12349.2	907.32	1	1	2	14	23	13639487	6	3	0	1		0	0	4.01905	84.5357	100.109	6.23	7.0481	4.28524			1.39104	4.43717	4.60626	1.82938	1.95276	1.45518			5.94803
16	Belgium	11589623	383	42	11204705	12349.2	907.32	1	1	2	14	23	13639487	6	4	0	1		0	0	3.38619	83.2476	100.811	7.66619	7.10857	5.02524			1.21971	4.42182	4.61325	2.03682	1.9613	1.61447			5.94803
16	Belgium	11589623	383	42	11204705	12349.2	907.32	1	1	2	14	23	13639487	6	5	0	1		0	0	6.68048	89.2505	100.187	5.79762	5.94524	3.91857			1.89919	4.49145	4.60704	1.75745	1.78259	1.36573			5.94803
16	Belgium	11589623	383	42	11204705	12349.2	907.32	1	1	2	14	23	13639487	6	6	12	13		0	0	4.71048	88.6067	98.9986	5.44571	4.61143	5.83238	0.103541	0.120798	1.54979	4.48421	4.59511	1.69483	1.52854	1.76343	-2.11364	-2.26779	5.94803
16	Belgium	11589623	383	42	11204705	12349.2	907.32	1	1	2	14	23	13639487	6	7	254	267	4397	0	0	3.92571	85.0529	100.503	8.19333	5.6281	7.70476	2.19162	2.29516	1.36755	4.44327	4.61019	2.10332	1.72777	2.04184	0.830801	0.784639	5.94803
16	Belgium	11589623	383	42	11204705	12349.2	907.32	1	1	2	14	23	13639487	6	8	976	1243	10411	5	5	0.418095	83.6448	101.549	8.11476	3.12143	9.39095	8.42133	10.518	-0.872046	4.42658	4.62054	2.09368	1.13829	2.23975	2.35309	2.13077	5.94803
16	Belgium	11589623	383	42	11204705	12349.2	907.32	1	1	2	14	23	13639487	6	9	3026	4269	15458	83	88	0.04	69.0143	101.92	4.16667	3.99571	16.4724	26.1096	31.8043	-3.21888	4.23431	4.62418	1.42712	1.38522	2.80169	3.4596	3.2623	5.94803
16	Belgium	11589623	383	42	11204705	12349.2	907.32	1	1	2	14	23	13639487	6	10	8506	12775	22684	425	513	0.261429	76.3267	101.705	4.71714	3.54238	13.9762	73.3932	89.5111	-1.34159	4.33502	4.62207	1.5512	1.2648	2.63736	4.49436	4.29583	5.94803
16	Belgium	11589623	383	42	11204705	12349.2	907.32	1	1	2	14	23	13639487	6	11	9419	22194	27818	1119	1632	0.104286	74.6767	101.685	11.7043	2.55905	18.529	81.271	138.072	-2.26062	4.31317	4.62188	2.45995	0.939635	2.91934	4.92777	4.39779	5.94803
16	Belgium	11589623	383	42	11204705	12349.2	907.32	1	1	2	14	23	13639487	6	12	8925	31119	37970	2271	3903	0.0204762	69.3581	101.359	10.7076	2.50667	18.0071	77.0085	173.379	-3.88849	4.23928	4.61866	2.37096	0.918954	2.89077	5.15548	4.34392	5.94803
16	Belgium	11589623	383	42	11204705	12349.2	907.32	1	1	2	14	23	13639487	6	13	9837	40956	50921	1925	5828	1.0619	70.311	101.01	11.831	3.45238	16.2833	84.8777	223.959	0.0600642	4.25293	4.61522	2.47072	1.23906	2.79014	5.41146	4.44121	5.94803
16	Belgium	11589623	383	42	11204705	12349.2	907.32	1	1	2	14	23	13639487	6	14	6378	47334	98238	1379	7207	1.9281	75.1438	100.108	11.2943	2.85714	18.3676	55.032	250.742	0.656533	4.3194	4.60625	2.4243	1.04982	2.91059	5.52442	4.00791	5.94803
16	Belgium	11589623	383	42	11204705	12349.2	907.32	1	1	2	14	23	13639487	6	15	3580	50914	127202	717	7924	0.969524	72.7743	100.958	10.6052	2.94905	20.0233	30.8897	259.301	-0.0309502	4.28736	4.61471	2.36135	1.08148	2.9969	5.55799	3.43042	5.94803
16	Belgium	11589623	383	42	11204705	12349.2	907.32	1	1	2	14	23	13639487	6	16	3182	54096	110565	783	8707	0.972381	67.6757	100.808	10.8371	3.35238	19.3476	27.4556	269.948	-0.0280076	4.21473	4.61321	2.38298	1.20967	2.96257	5.59823	3.31257	5.94803
16	Belgium	11589623	383	42	11204705	12349.2	907.32	1	1	2	14	23	13639487	6	17	2110	56206	92457	373	9080	0.0180952	70.6167	101.582	13.8829	2.13143	24.2433	18.2059	276.075	-4.01211	4.25727	4.62087	2.63065	0.756792	3.18814	5.62067	2.90175	5.94803
16	Belgium	11589623	383	42	11204705	12349.2	907.32	1	1	2	14	23	13639487	6	18	1783	57989	59591	232	9312							15.3845	283.02							5.64552	2.73336	5.94803
17	Benin	12123200	108	17	5433806	1447.18	3754.74	1	2	4	39		899	2	1						7.97	85.11	100.79	28.62	3.8	19.71			2.07568	4.44394	4.61304	3.35411	1.335	2.98113			4.68213
17	Benin	12123200	108	17	5433806	1447.18	3754.74	1	2	4	39		899	2	2	1					1.41429	85.2971	100.74	28.5286	3.12429	18.2529	0.00824865	0.00824865	0.346625	4.44614	4.61254	3.35091	1.13921	2.90432	-4.79771	-4.79771	4.68213
17	Benin	12123200	108	17	5433806	1447.18	3754.74	1	2	4	39		899	2	3	4	5		0	0	3.30429	85.82	100.856	27.66	3.64143	15.75	0.0329946	0.0494919	1.19522	4.45225	4.61369	3.31999	1.29238	2.75684	-3.00595	-3.41141	4.68213
17	Benin	12123200	108	17	5433806	1447.18	3754.74	1	2	4	39		899	2	4	1	6		0	0	1.90143	86.4357	100.794	27.4114	3.12857	18.4029	0.00824865	0.0494919	0.642605	4.4594	4.61308	3.31096	1.14058	2.91251	-3.00595	-4.79771	4.68213
17	Benin	12123200	108	17	5433806	1447.18	3754.74	1	2	4	39		899	2	5	20	26		0	0	2.23	86.4271	100.823	27.7471	3.08429	18.8986	0.164973	0.164973	0.802002	4.4593	4.61337	3.32313	1.12632	2.93909	-1.80197	-1.80197	4.68213
17	Benin	12123200	108	17	5433806	1447.18	3754.74	1	2	4	39		899	2	6	9	35		1	1	3.20286	84.52	100.869	28.2686	2.71571	18.895	0.0742378	0.239211	1.16404	4.43699	4.61382	3.34175	0.999055	2.9389	-1.43041	-2.60048	4.68213
17	Benin	12123200	108	17	5433806	1447.18	3754.74	1	2	4	39		899	2	7	19	54		0	1	8.48143	85.7929	100.87	28.08	3.59429	13.55	0.156724	0.214465	2.13788	4.45194	4.61383	3.33506	1.27935	2.60639	-1.53961	-1.85327	4.68213
17	Benin	12123200	108	17	5433806	1447.18	3754.74	1	2	4	39		899	2	8	10	64		0	1	7.35833	86.3767	100.89	27.6467	2.84667		0.0824865	0.247459	1.99583	4.45872	4.61403	3.31951	1.04615		-1.39651	-2.49512	4.68213
17	Benin	12123200	108	17	5433806	1447.18	3754.74	1	2	4	39		899	2	9	26	90		1	2	3.85714	86.5586	100.959	27.7	2.35429	16.1943	0.214465	0.36294	1.34993	4.46082	4.61471	3.32143	0.856237	2.78466	-1.01352	-1.53961	4.68213
17	Benin	12123200	108	17	5433806	1447.18	3754.74	1	2	4	39		899	2	10	229	319		0	2	4.42286	85.1343	100.956	28.01	2.92143	16.37	1.88894	2.1034	1.48679	4.44423	4.61468	3.33256	1.07207	2.79545	0.743557	0.636016	4.68213
17	Benin	12123200	108	17	5433806	1447.18	3754.74	1	2	4	39		899	2	11	20	339		0	2	8.79	83.9486	101.001	28.0486	2.74857	17.4157	0.164973	2.09516	2.17361	4.4302	4.61513	3.33394	1.01108	2.85737	0.739628	-1.80197	4.68213
17	Benin	12123200	108	17	5433806	1447.18	3754.74	1	2	4	39		899	2	12	148	487		1	3	7.37714	85.8129	101.061	27.6214	2.78714	19.09	1.2208	0.857859	1.99839	4.45217	4.61573	3.31859	1.02502	2.94916	-0.153315	0.199506	4.68213
17	Benin	12123200	108	17	5433806	1447.18	3754.74	1	2	4	39		899	2	13																						4.68213
17	Benin	12123200	108	17	5433806	1447.18	3754.74	1	2	4	39		899	2	14																						4.68213
17	Benin	12123200	108	17	5433806	1447.18	3754.74	1	2	4	39		899	2	15																						4.68213
17	Benin	12123200	108	17	5433806	1447.18	3754.74	1	2	4	39		899	2	16																						4.68213
17	Benin	12123200	108	17	5433806	1447.18	3754.74	1	2	4	39		899	2	17																						4.68213
17	Benin	12123200	108	17	5433806	1447.18	3754.74	1	2	4	39		899	2	18																						4.68213
18	Bolivia	11673021	11	25	7881919			2	2	3	38	71	4122113	1	1						0	45.92	95.55	28	1.44	26.96				3.8269	4.55965	3.3322	0.364643	3.29435			2.3979
18	Bolivia	11673021	11	25	7881919			2	2	3	38	71	4122113	1	2	2					0.104286	53.7843	95.27	29.0871	1.38714	25.25	0.0171335	0.0171335	-2.26062	3.98498	4.55672	3.3703	0.327246	3.22883	-4.06672	-4.06672	2.3979
18	Bolivia	11673021	11	25	7881919			2	2	3	38	71	4122113	1	3	10	12		0	0	6.49	72.5571	95.2843	27.1643	1.58286	18.5286	0.0856676	0.102801	1.87026	4.28437	4.55686	3.3019	0.459232	2.91931	-2.27496	-2.45728	2.3979
18	Bolivia	11673021	11	25	7881919			2	2	3	38	71	4122113	1	4	20	32	227	0	0	6.21429	80.9986	95.2929	25.1871	1.19571	18.0514	0.171335	0.248436	1.82685	4.39443	4.55695	3.22633	0.178744	2.89322	-1.39257	-1.76413	2.3979
18	Bolivia	11673021	11	25	7881919			2	2	3	38	71	4122113	1	5	84	116	502	6	6	0.442857	74.17	95.3671	26.0671	1.37714	20.8357	0.719608	0.865243	-0.814508	4.30636	4.55773	3.26068	0.320011	3.03667	-0.144745	-0.329049	2.3979
18	Bolivia	11673021	11	25	7881919			2	2	3	38	71	4122113	1	6	94	210	902	8	14	4.90429	72.4614	95.6029	22.8286	2.48857	18.03	0.805276	1.52488	1.59011	4.28305	4.5602	3.12801	0.911709	2.89204	0.421918	-0.216571	2.3979
18	Bolivia	11673021	11	25	7881919			2	2	3	38	71	4122113	1	7	187	397	1238	14	28	0.0957143	61.7214	95.6243	22.0143	2.23714	19.69	1.60198	2.74136	-2.34639	4.12263	4.56043	3.09169	0.8052	2.98011	1.00846	0.471243	2.3979
18	Bolivia	11673021	11	25	7881919			2	2	3	38	71	4122113	1	8	212	609	1501	6	34	0.591429	59.26	95.7543	24.21	1.46571	21.735	1.81615	4.51468	-0.525214	4.08193	4.56179	3.18677	0.382343	3.07892	1.50734	0.596721	2.3979
18	Bolivia	11673021	11	25	7881919			2	2	3	38	71	4122113	1	9	444	1053	1701	19	53	7.58	70.9443	95.4886	26.42	2.10429	15.4429	3.80364	7.39312	2.02551	4.26189	4.55901	3.27412	0.743976	2.73715	2.00055	1.33596	2.3979
18	Bolivia	11673021	11	25	7881919			2	2	3	38	71	4122113	1	10	667	1720	2874	29	82	5.74	75.6671	95.7171	22.7871	2.14	12.2686	5.71403	12.2076	1.74746	4.32634	4.5614	3.1262	0.760806	2.50704	2.50206	1.74292	2.3979
18	Bolivia	11673021	11	25	7881919			2	2	3	38	71	4122113	1	11	1150	2870	4065	40	122	4.69857	76.3	95.6386	20.9343	2.49714	15.5629	9.85178	20.6459	1.54726	4.33467	4.56058	3.04139	0.915147	2.74489	3.02752	2.28765	2.3979
18	Bolivia	11673021	11	25	7881919			2	2	3	38	71	4122113	1	12	1432	4302	4480	52	174	0.997143	73.3129	95.6486	21.3629	2.31571	17.5943	12.2676	30.7204	-0.00286123	4.29474	4.56068	3.06165	0.839718	2.86757	3.42493	2.50696	2.3979
18	Bolivia	11673021	11	25	7881919			2	2	3	38	71	4122113	1	13	2397	6699	6079	87	261	0.971429	58.4271	95.97	18.2729	2.04		20.5345	49.276	-0.0289875	4.06778	4.56404	2.90542	0.71295		3.89744	3.02211	2.3979
18	Bolivia	11673021	11	25	7881919			2	2	3	38	71	4122113	1	14																						2.3979
18	Bolivia	11673021	11	25	7881919			2	2	3	38	71	4122113	1	15																						2.3979
18	Bolivia	11673021	11	25	7881919			2	2	3	38	71	4122113	1	16																						2.3979
18	Bolivia	11673021	11	25	7881919			2	2	3	38	71	4122113	1	17																						2.3979
18	Bolivia	11673021	11	25	7881919			2	2	3	38	71	4122113	1	18																						2.3979
19	Bosnia and Herzegovina	3280819	64	43	1603630	1723.15	930.64	1	1	2	41	54	7071	1	1						0	68.07	96.17	2.45	0.69	14.34				4.22054	4.56612	0.896088	-0.371064	2.66305			4.15888
19	Bosnia and Herzegovina	3280819	64	43	1603630	1723.15	930.64	1	1	2	41	54	7071	1	2	2					3.03143	80.53	95.1343	6.57429	0.701429	7.66	0.0609604	0.0609604	1.10903	4.38863	4.55529	1.88317	-0.354636	2.03601	-2.79753	-2.79753	4.15888
19	Bosnia and Herzegovina	3280819	64	43	1603630	1723.15	930.64	1	1	2	41	54	7071	1	3	9	11		0	0	0.107143	77.5714	96.24	6.27857	0.617143	10.9471	0.274322	0.335282	-2.23359	4.3512	4.56684	1.83714	-0.482655	2.39308	-1.09278	-1.29345	4.15888
19	Bosnia and Herzegovina	3280819	64	43	1603630	1723.15	930.64	1	1	2	41	54	7071	1	4	51	62		0	0	0.0557143	63.5186	96.92	7.95143	0.528571	17.5043	1.55449	1.88977	-2.88752	4.15133	4.57389	2.07335	-0.637577	2.86245	0.636456	0.441147	4.15888
19	Bosnia and Herzegovina	3280819	64	43	1603630	1723.15	930.64	1	1	2	41	54	7071	1	5	128	190		3	3	2.77571	83.5571	96.4257	0.952857	0.725714	8.3	3.90146	5.66932	1.02091	4.42553	4.56877	-0.0482903	-0.320599	2.11626	1.73507	1.36135	4.15888
19	Bosnia and Herzegovina	3280819	64	43	1603630	1723.15	930.64	1	1	2	41	54	7071	1	6	343	533		10	13	0.864286	71.4386	96.2171	3.11286	0.554286	14.9843	10.4547	15.1487	-0.145852	4.26884	4.56661	1.13554	-0.590075	2.707	2.71791	2.34705	4.15888
19	Bosnia and Herzegovina	3280819	64	43	1603630	1723.15	930.64	1	1	2	41	54	7071	1	7	343	876		22	35	0.00428571	59.6186	97.0314	9.26571	0.568571	21.0457	10.4547	22.0067	-5.45247	4.08797	4.57504	2.22632	-0.564628	3.0467	3.09135	2.34705	4.15888
19	Bosnia and Herzegovina	3280819	64	43	1603630	1723.15	930.64	1	1	2	41	54	7071	1	8	283	1159		5	40	2.38429	62.2414	96.4143	10.5157	0.41	17.7517	8.62589	25.8167	0.8689	4.13102	4.56865	2.35287	-0.891598	2.87648	3.25102	2.15477	4.15888
19	Bosnia and Herzegovina	3280819	64	43	1603630	1723.15	930.64	1	1	2	41	54	7071	1	9	228	1387		12	52	1.59571	64.08	96.0843	11.3729	0.36	21.55	6.94948	26.6397	0.467321	4.16013	4.56523	2.43123	-1.02165	3.07038	3.2824	1.93867	4.15888
19	Bosnia and Herzegovina	3280819	64	43	1603630	1723.15	930.64	1	1	2	41	54	7071	1	10	221	1608		10	62	2.45	72.9571	95.5871	13.2314	0.26	15.4186	6.73612	29.2915	0.896088	4.28987	4.56004	2.58259	-1.34707	2.73557	3.3773	1.90748	4.15888
19	Bosnia and Herzegovina	3280819	64	43	1603630	1723.15	930.64	1	1	2	41	54	7071	1	11	399	2007		24	86	3.02143	63.7829	96.3186	11.8629	0.351429	21.0329	12.1616	29.962	1.10573	4.15548	4.56766	2.47341	-1.04575	3.04609	3.39993	2.49828	4.15888
19	Bosnia and Herzegovina	3280819	64	43	1603630	1723.15	930.64	1	1	2	41	54	7071	1	12	194	2201		34	120	1.43857	70.2671	95.8486	14.95	0.218571	15.8857	5.91316	25.1157	0.363651	4.2523	4.56277	2.70471	-1.52064	2.76542	3.22349	1.77718	4.15888
19	Bosnia and Herzegovina	3280819	64	43	1603630	1723.15	930.64	1	1	2	41	54	7071	1	13	153	2354		15	135	9.93429	76.3243	96.5071	14.94	0.274286	11.142	4.66347	18.7148	2.29599	4.33499	4.56962	2.70404	-1.29358	2.41072	2.92932	1.53976	4.15888
19	Bosnia and Herzegovina	3280819	64	43	1603630	1723.15	930.64	1	1	2	41	54	7071	1	14	101	2455		16	151	4.46857	77.76	96.9343	11.7371	0.282857		3.0785	16.0935	1.49707	4.35363	4.57403	2.46276	-1.26281		2.77842	1.12444	4.15888
19	Bosnia and Herzegovina	3280819	64	43	1603630	1723.15	930.64	1	1	2	41	54	7071	1	15																						4.15888
19	Bosnia and Herzegovina	3280819	64	43	1603630	1723.15	930.64	1	1	2	41	54	7071	1	16																						4.15888
19	Bosnia and Herzegovina	3280819	64	43	1603630	1723.15	930.64	1	1	2	41	54	7071	1	17																						4.15888
19	Bosnia and Herzegovina	3280819	64	43	1603630	1723.15	930.64	1	1	2	41	54	7071	1	18																						4.15888
20	Botswana	2351627	4	24	1565400			2	2	3	23		253417	1	1						0	40.76	88.85	26.27	0.65	23.92				3.7077	4.48695	3.26843	-0.430783	3.17472			1.38629
20	Botswana	2351627	4	24	1565400			2	2	3	23		253417	1	2	3					0.48	45.4857	89.0386	23.94	2.12143	18.0814	0.127571	0.127571	-0.733969	3.8174	4.48907	3.17555	0.75209	2.89489	-2.05908	-2.05908	1.38629
20	Botswana	2351627	4	24	1565400			2	2	3	23		253417	1	3	3	6		1	1	2.11857	51.6786	89.18	20.4257	2.27286	18.2457	0.127571	0.212619	0.750742	3.94504	4.49066	3.01679	0.821038	2.90393	-1.54825	-2.05908	1.38629
20	Botswana	2351627	4	24	1565400			2	2	3	23		253417	1	4	7	13		0	1	0.178571	46.7157	89.2386	21.9	2.23714	17.0157	0.297666	0.510285	-1.72277	3.84408	4.49131	3.08649	0.8052	2.83414	-0.672786	-1.21178	1.38629
20	Botswana	2351627	4	24	1565400			2	2	3	23		253417	1	5	7	20		0	1	0.0914286	42.4343	89.4371	20.75	2.01714	20.9367	0.297666	0.807951	-2.3922	3.74796	4.49354	3.03255	0.701682	3.0415	-0.213254	-1.21178	1.38629
20	Botswana	2351627	4	24	1565400			2	2	3	23		253417	1	6	2	22		0	1	7.79714	59.0943	89.3429	18.6243	2.02571	14.08	0.0850475	0.892999	2.05376	4.07913	4.49248	2.92447	0.705922	2.64476	-0.11317	-2.46455	1.38629
20	Botswana	2351627	4	24	1565400			2	2	3	23		253417	1	7	1	23		0	1	0	38.2571	89.6214	19.0186	1.32857	19.2057	0.0425237	0.595333		3.64433	4.49559	2.94542	0.284104	2.95521	-0.518635	-3.15769	1.38629
20	Botswana	2351627	4	24	1565400			2	2	3	23		253417	1	8	0	23		0	1	0	40.4843	89.6414	18.1157	1.42	17.8071	0	0.467761		3.70091	4.49582	2.89678	0.350657	2.8796	-0.759797		1.38629
20	Botswana	2351627	4	24	1565400			2	2	3	23		253417	1	9	2	25		0	1	0	32.64	89.7214	17.0729	1.66429	17.2029	0.0850475	0.297666		3.48554	4.49671	2.83749	0.509396	2.84508	-1.21178	-2.46455	1.38629
20	Botswana	2351627	4	24	1565400			2	2	3	23		253417	1	10	10	35		0	1	0	37.0943	89.55	15.0157	2.13	16.89	0.425238	0.637856		3.61346	4.4948	2.7091	0.756122	2.82672	-0.449642	-0.855107	1.38629
20	Botswana	2351627	4	24	1565400			2	2	3	23		253417	1	11																						1.38629
20	Botswana	2351627	4	24	1565400			2	2	3	23		253417	1	12																						1.38629
20	Botswana	2351627	4	24	1565400			2	2	3	23		253417	1	13																						1.38629
20	Botswana	2351627	4	24	1565400			2	2	3	23		253417	1	14																						1.38629
20	Botswana	2351627	4	24	1565400			2	2	3	23		253417	1	15																						1.38629
20	Botswana	2351627	4	24	1565400			2	2	3	23		253417	1	16																						1.38629
20	Botswana	2351627	4	24	1565400			2	2	3	23		253417	1	17																						1.38629
20	Botswana	2351627	4	24	1565400			2	2	3	23		253417	1	18																						1.38629
21	Brazil	212559417	25	33	181335507	134981	1343.41	2	2	4	14	35	102109977	5	1						15.2967	89.1767	97.5433	24.8	2.01333	10.65			2.72763	4.49062	4.5803	3.21084	0.699792	2.36556			3.21888
21	Brazil	212559417	25	33	181335507	134981	1343.41	2	2	4	14	35	102109977	5	2	1					7.66	85.3019	97.7186	23.9086	2.51857	13.7929	0.000470457	0.000470457	2.03601	4.4462	4.58209	3.17424	0.923692	2.62415	-7.66181	-7.66181	3.21888
21	Brazil	212559417	25	33	181335507	134981	1343.41	2	2	4	14	35	102109977	5	3	3	4		0	0	8.88762	86.1257	97.8467	23.181	2.37762	17.5852	0.00141137	0.00141137	2.18466	4.45581	4.5834	3.14333	0.8661	2.86706	-6.56319	-6.56319	3.21888
21	Brazil	212559417	25	33	181335507	134981	1343.41	2	2	4	14	35	102109977	5	4	48	52		0	0	4.99905	83.6505	97.8233	23.8657	2.03143	20.1905	0.0225819	0.0244637	1.60925	4.42665	4.58316	3.17244	0.708739	3.00521	-3.71056	-3.79061	3.21888
21	Brazil	212559417	25	33	181335507	134981	1343.41	2	2	4	14	35	102109977	5	5	376	428		1	1	6.27762	84.5176	97.6662	25.2295	1.6581	18.6729	0.176892	0.246049	1.83699	4.43696	4.58156	3.22801	0.505669	2.92707	-1.40223	-1.73222	3.21888
21	Brazil	212559417	25	33	181335507	134981	1343.41	2	2	4	14	35	102109977	5	6	2005	2433		45	46	2.56095	82.1886	97.8862	22.91	2.19762	20.1762	0.943266	1.17285	0.940379	4.40902	4.58381	3.13157	0.787374	3.0045	0.159435	-0.0584073	3.21888
21	Brazil	212559417	25	33	181335507	134981	1343.41	2	2	4	14	35	102109977	5	7	4403	6836		155	201	7.07524	86.3038	97.7119	24.259	2.20143	11.2671	2.07142	3.06314	1.9566	4.45787	4.58202	3.18879	0.789106	2.42189	1.11944	0.728235	3.21888
21	Brazil	212559417	25	33	181335507	134981	1343.41	2	2	4	14	35	102109977	5	8	9091	15927		466	667	4.05524	84.3686	97.7467	22.839	2.17952	15.8129	4.27692	7.17023	1.40001	4.43519	4.58238	3.12847	0.779106	2.76082	1.96994	1.45323	3.21888
21	Brazil	212559417	25	33	181335507	134981	1343.41	2	2	4	14	35	102109977	5	9	12393	28320		865	1532	2.86952	84.321	97.8876	22.4357	1.97048	14.8495	5.83037	6.03455	1.05415	4.43463	4.58382	3.11065	0.678275	2.69797	1.7975	1.76308	3.21888
21	Brazil	212559417	25	33	181335507	134981	1343.41	2	2	4	14	35	102109977	5	10	17437	45757		1209	2741	16.4252	85.0948	98.0576	22.169	1.7419	18.31	8.20335	8.24852	2.79882	4.44377	4.58556	3.0987	0.554979	2.90745	2.11003	2.10454	3.21888
21	Brazil	212559417	25	33	181335507	134981	1343.41	2	2	4	14	35	102109977	5	11	28807	74564		2276	5017	4.35048	83.0857	98.1357	22.5933	1.91381	16.2471	13.5524	18.6856	1.47029	4.41987	4.58635	3.11765	0.649096	2.78792	2.92775	2.60657	3.21888
21	Brazil	212559417	25	33	181335507	134981	1343.41	2	2	4	14	35	102109977	5	12	42829	117393		2904	7921	4.55762	83.4876	97.9162	21.5776	2.48857	15.3076	20.1492	31.3573	1.5168	4.4247	4.58411	3.07166	0.911709	2.72835	3.44545	3.00316	3.21888
21	Brazil	212559417	25	33	181335507	134981	1343.41	2	2	4	14	35	102109977	5	13	62874	180267		4479	12400	9.03762	83.731	98.039	21.2105	2.18667	14.6505	29.5795	45.9048	2.2014	4.42761	4.58537	3.0545	0.782378	2.68447	3.82657	3.38708	3.21888
21	Brazil	212559417	25	33	181335507	134981	1343.41	2	2	4	14	35	102109977	5	14	94039	274306		5571	17971	7.06476	85.6986	98.1329	21.8867	2.00286	16.3406	44.2413	74.2287	1.95512	4.45084	4.58632	3.08588	0.694575	2.79365	4.30715	3.78966	3.21888
21	Brazil	212559417	25	33	181335507	134981	1343.41	2	2	4	14	35	102109977	5	15	119594	393900		6541	24512	4.69333	82.4357	97.9038	20.0381	2.30048		56.2638	104.591	1.54614	4.41202	4.58399	2.99764	0.833116		4.65005	4.03005	3.21888
21	Brazil	212559417	25	33	181335507	134981	1343.41	2	2	4	14	35	102109977	5	16																						3.21888
21	Brazil	212559417	25	33	181335507	134981	1343.41	2	2	4	14	35	102109977	5	17																						3.21888
21	Brazil	212559417	25	33	181335507	134981	1343.41	2	2	4	14	35	102109977	5	18																						3.21888
22	Bulgaria	6948445	64	44	5269340	6678.94	788.948	1	1	2	21	34	1022645	2	1						0.02	70.99	91.34	9.97	3.18	10.44			-3.91202	4.26254	4.51459	2.29958	1.15688	2.34564			4.15888
22	Bulgaria	6948445	64	44	5269340	6678.94	788.948	1	1	2	21	34	1022645	2	2	4					7.94286	86.4686	91.46	3.54429	1.74143	6.98286	0.0575668	0.0575668	2.07227	4.45978	4.5159	1.26534	0.554706	1.94346	-2.85481	-2.85481	4.15888
22	Bulgaria	6948445	64	44	5269340	6678.94	788.948	1	1	2	21	34	1022645	2	3	47	51		2	2	1.92143	74.75	92.5229	4.49429	1.64286	13.94	0.67641	0.705194	0.653069	4.31415	4.52746	1.50281	0.496437	2.63476	-0.349283	-0.390955	4.15888
22	Bulgaria	6948445	64	44	5269340	6678.94	788.948	1	1	2	21	34	1022645	2	4	136	187		1	3	3.70286	73.6229	92.4543	4.03143	2.00286	13.5	1.95727	2.6049	1.3091	4.29896	4.52671	1.39412	0.694575	2.60269	0.957394	0.671552	4.15888
22	Bulgaria	6948445	64	44	5269340	6678.94	788.948	1	1	2	21	34	1022645	2	5	159	346		4	7	0.945714	82.3629	92.0271	2.70143	2.17571	11.6871	2.28828	4.66291	-0.0558148	4.41113	4.52208	0.993781	0.777357	2.45849	1.53964	0.827801	4.15888
22	Bulgaria	6948445	64	44	5269340	6678.94	788.948	1	1	2	21	34	1022645	2	6	185	531		10	17	4.32143	78.1471	92.4043	1.77	2.56143	11.2129	2.66247	6.82167	1.46359	4.35859	4.52617	0.57098	0.940565	2.41706	1.9201	0.979253	4.15888
22	Bulgaria	6948445	64	44	5269340	6678.94	788.948	1	1	2	21	34	1022645	2	7	144	675		11	28	0.441429	63.6386	92.5329	8.64571	1.70429	20.5571	2.07241	8.31841	-0.817739	4.15322	4.52756	2.15706	0.533146	3.02321	2.11847	0.72871	4.15888
22	Bulgaria	6948445	64	44	5269340	6678.94	788.948	1	1	2	21	34	1022645	2	8	219	894		13	41	2.91429	68.5443	92.2343	9.09571	1.80429	18.575	3.15178	9.94467	1.06962	4.22748	4.52433	2.2078	0.590165	2.92182	2.29704	1.14797	4.15888
22	Bulgaria	6948445	64	44	5269340	6678.94	788.948	1	1	2	21	34	1022645	2	9	406	1300		14	55	0.555714	62.7543	91.96	9.34571	1.5		5.84303	14.953	-0.587501	4.13923	4.52135	2.23492	0.405465		2.70491	1.76525	4.15888
22	Bulgaria	6948445	64	44	5269340	6678.94	788.948	1	1	2	21	34	1022645	2	10	347	1647		17	72	4.43429	75.4043	91.6429	10.6771	2.01429	14.4086	4.99392	17.8025	1.48937	4.32286	4.5179	2.36811	0.700265	2.66782	2.87934	1.60822	4.15888
22	Bulgaria	6948445	64	44	5269340	6678.94	788.948	1	1	2	21	34	1022645	2	11	361	2008	8410	18	90	0.71	65.1043	92.0529	12.7171	1.94429	20.7471	5.19541	20.5801	-0.34249	4.17599	4.52236	2.54295	0.664895	3.03241	3.02433	1.64777	4.15888
22	Bulgaria	6948445	64	44	5269340	6678.94	788.948	1	1	2	21	34	1022645	2	12	256	2264	8097	18	108	0.441429	65.22	92.4357	19.2571	1.51714	19.1143	3.68428	21.6595	-0.817739	4.17777	4.52651	2.95788	0.416829	2.95044	3.07545	1.30407	4.15888
22	Bulgaria	6948445	64	44	5269340	6678.94	788.948	1	1	2	21	34	1022645	2	13	197	2461	6662	18	126	3.99143	72.7186	92.4143	11.7371	1.86286	7.15	2.83517	20.9687	1.38415	4.2866	4.52628	2.46276	0.622111	1.96711	3.04303	1.0421	4.15888
22	Bulgaria	6948445	64	44	5269340	6678.94	788.948	1	1	2	21	34	1022645	2	14																						4.15888
22	Bulgaria	6948445	64	44	5269340	6678.94	788.948	1	1	2	21	34	1022645	2	15																						4.15888
22	Bulgaria	6948445	64	44	5269340	6678.94	788.948	1	1	2	21	34	1022645	2	16																						4.15888
22	Bulgaria	6948445	64	44	5269340	6678.94	788.948	1	1	2	21	34	1022645	2	17																						4.15888
22	Bulgaria	6948445	64	44	5269340	6678.94	788.948	1	1	2	21	34	1022645	2	18																						4.15888
23	Burkina Faso	20903273	76	18	5798656			1	2	3	43		151531	1	1						0	16.63	97.58	28.83	2.51	21.85				2.81121	4.58067	3.36142	0.920283	3.0842			4.33073
23	Burkina Faso	20903273	76	18	5798656			1	2	3	43		151531	1	2	2					0	15.1971	97.3386	29.2529	1.73143	22.4457	0.00956788	0.00956788		2.72111	4.5782	3.37598	0.548947	3.1111	-4.64934	-4.64934	4.33073
23	Burkina Faso	20903273	76	18	5798656			1	2	3	43		151531	1	3	5	7		0	0	0.0885714	26.3371	97.22	31.8343	1.89571	21.5757	0.0239197	0.0717591	-2.42395	3.27098	4.57698	3.46054	0.639596	3.07157	-2.63444	-3.73305	4.33073
23	Burkina Faso	20903273	76	18	5798656			1	2	3	43		151531	1	4	93	100		3	3	0.154286	39.6514	97.29	31.6086	1.86857	20.29	0.444906	0.430555	-1.86895	3.68013	4.5777	3.45343	0.625174	3.01013	-0.842681	-0.809891	4.33073
23	Burkina Faso	20903273	76	18	5798656			1	2	3	43		151531	1	5	147	247		6	9	0.06	21.4157	97.2343	32.54	1.68143	22.3457	0.703239	0.97114	-2.81341	3.06413	4.57712	3.48247	0.519644	3.10663	-0.0292849	-0.352058	4.33073
23	Burkina Faso	20903273	76	18	5798656			1	2	3	43		151531	1	6	118	365		8	17	0.0485714	24.2657	97.1571	34.7671	1.68429	24.1757	0.564505	1.13858	-3.02472	3.18906	4.57633	3.54867	0.521342	3.18535	0.12978	-0.571806	4.33073
23	Burkina Faso	20903273	76	18	5798656			1	2	3	43		151531	1	7	133	498		10	27	0.0357143	30.4443	97.31	33.5743	2.22857	21.6657	0.636264	1.56435	-3.3322	3.4159	4.5779	3.51376	0.801361	3.07573	0.447469	-0.452142	4.33073
23	Burkina Faso	20903273	76	18	5798656			1	2	3	43		151531	1	8	84	582		9	36	9.49857	40.2371	97.2629	31.8629	2.35857	22.2167	0.401851	0.889813	2.25114	3.69479	4.57742	3.46144	0.858056	3.10084	-0.116744	-0.911674	4.33073
23	Burkina Faso	20903273	76	18	5798656			1	2	3	43		151531	1	9	54	636		6	42	0.0985714	47.8514	97.3386	31.5643	2.41	23.0457	0.258333	0.593209	-2.31697	3.8681	4.5782	3.45203	0.879627	3.13748	-0.522209	-1.35351	4.33073
23	Burkina Faso	20903273	76	18	5798656			1	2	3	43		151531	1	10	30	666		3	45	0.0585714	36.9043	97.3043	34.2257	2.11	23.8014	0.143518	0.387499	-2.83751	3.60833	4.57784	3.53298	0.746688	3.16975	-0.948042	-1.94129	4.33073
23	Burkina Faso	20903273	76	18	5798656			1	2	3	43		151531	1	11	89	755		4	49	0.132857	32.4471	97.2814	34.4214	2.04	22.8871	0.425771	0.602776	-2.01848	3.47961	4.57761	3.53868	0.71295	3.13058	-0.506209	-0.853854	4.33073
23	Burkina Faso	20903273	76	18	5798656			1	2	3	43		151531	1	12	45	800		2	51	0.0742857	33.2214	97.33	34.3871	2.25714	22.01	0.215277	0.444906	-2.59984	3.5032	4.57811	3.53768	0.8141	3.0915	-0.809891	-1.53583	4.33073
23	Burkina Faso	20903273	76	18	5798656			1	2	3	43		151531	1	13	36	836		1	52	0.32	31.12	97.4171	33.5043	1.86429	24.89	0.172222	0.516666	-1.13943	3.43785	4.579	3.51167	0.622878	3.21447	-0.66036	-1.75897	4.33073
23	Burkina Faso	20903273	76	18	5798656			1	2	3	43		151531	1	14																						4.33073
23	Burkina Faso	20903273	76	18	5798656			1	2	3	43		151531	1	15																						4.33073
23	Burkina Faso	20903273	76	18	5798656			1	2	3	43		151531	1	16																						4.33073
23	Burkina Faso	20903273	76	18	5798656			1	2	3	43		151531	1	17																						4.33073
23	Burkina Faso	20903273	76	18	5798656			1	2	3	43		151531	1	18																						4.33073
24	Burundi	11890784	463	17	1456375			2	2	4	39		12000		1						11.69	83.66	83.85	18.5	0.8	19.21			2.45873	4.42676	4.42903	2.91777	-0.223144	2.95543			6.13773
24	Burundi	11890784	463	17	1456375			2	2	4	39		12000		2	2					18.94	82.59	83.6386	20.3771	0.844286	16.3586	0.0168197	0.0168197	2.94128	4.41389	4.4265	3.01441	-0.169264	2.79475	-4.0852	-4.0852	6.13773
24	Burundi	11890784	463	17	1456375			2	2	4	39		12000		3	1	3		0	0	15.8686	84.9986	83.7186	19.7657	1.07429	19.5029	0.00840987		2.76434	4.44263	4.42746	2.98395	0.071656	2.97056		-4.77835	6.13773
24	Burundi	11890784	463	17	1456375			2	2	4	39		12000		4	1	4		1	1	49.56	87.38	83.66	19.2871	0.937143	15.5383	0.00840987		3.90318	4.47027	4.42676	2.95944	-0.0649195	2.74331		-4.77835	6.13773
24	Burundi	11890784	463	17	1456375			2	2	4	39		12000		5	6	10		0	1	16.2757	83.2914	83.7429	19.36	0.718571	15.18	0.0504592		2.78967	4.42235	4.42775	2.96321	-0.33049	2.71998		-2.98659	6.13773
24	Burundi	11890784	463	17	1456375			2	2	4	39		12000		6	4	14		0	1	11.0857	83.0071	83.8486	19.5771	1.00286	14.9714	0.0336395		2.40566	4.41893	4.42901	2.97436	0.00285307	2.70614		-3.39205	6.13773
24	Burundi	11890784	463	17	1456375			2	2	4	39		12000		7	4	18		0	1	6.57571	81.2329	83.7829	19.5843	1.19429	18.6357	0.0336395	0.0252296	1.88338	4.39732	4.42823	2.97473	0.177548	2.92508	-3.67974	-3.39205	6.13773
24	Burundi	11890784	463	17	1456375			2	2	4	39		12000		8	8	26		0	1	32.1029	83.7729	83.8171	19.29	1.10286	14.9986	0.067279	0.0336395	3.46895	4.42811	4.42864	2.95959	0.0979042	2.70795	-3.39205	-2.69891	6.13773
24	Burundi	11890784	463	17	1456375			2	2	4	39		12000		9	15	41		0	1	10.3729	83.4286	83.9143	18.89	1.11857	18.01	0.126148		2.33919	4.42399	4.4298	2.93863	0.112052	2.89093		-2.0703	6.13773
24	Burundi	11890784	463	17	1456375			2	2	4	39		12000		10	0	41		0	1							0	0.0504592							-2.98659		6.13773
24	Burundi	11890784	463	17	1456375			2	2	4	39		12000		11																						6.13773
24	Burundi	11890784	463	17	1456375			2	2	4	39		12000		12																						6.13773
24	Burundi	11890784	463	17	1456375			2	2	4	39		12000		13																						6.13773
24	Burundi	11890784	463	17	1456375			2	2	4	39		12000		14																						6.13773
24	Burundi	11890784	463	17	1456375			2	2	4	39		12000		15																						6.13773
24	Burundi	11890784	463	17	1456375			2	2	4	39		12000		16																						6.13773
24	Burundi	11890784	463	17	1456375			2	2	4	39		12000		17																						6.13773
24	Burundi	11890784	463	17	1456375			2	2	4	39		12000		18																						6.13773
25	Cambodia	16718965	95	26	3800503	1152.06	3298.87	1	2	4	26		1411059	7	1						0.16	72.65	100.03	27.23	1.22	20.78			-1.83258	4.28565	4.60547	3.30432	0.198851	3.03399			4.55388
25	Cambodia	16718965	95	26	3800503	1152.06	3298.87	1	2	4	26		1411059	7	2	1					0.158571	72.5829	99.86	26.8271	1.24143	21.3529	0.00598123	0.00598123	-1.84155	4.28473	4.60377	3.28941	0.216263	3.06119	-5.11913	-5.11913	4.55388
25	Cambodia	16718965	95	26	3800503	1152.06	3298.87	1	2	4	26		1411059	7	3	0	1		0	0	3.83143	72.4586	100.003	25.9886	1.21714	18.4729			1.34324	4.28301	4.6052	3.25766	0.196506	2.9163			4.55388
25	Cambodia	16718965	95	26	3800503	1152.06	3298.87	1	2	4	26		1411059	7	4	0	1		0	0	0.17	65.8629	100.03	27.0871	1.40143	20.42			-1.77196	4.18757	4.60547	3.29906	0.337492	3.01651			4.55388
25	Cambodia	16718965	95	26	3800503	1152.06	3298.87	1	2	4	26		1411059	7	5	0	1		0	0	0.447143	69.3529	99.9843	27.63	1.37	20.85			-0.804877	4.23921	4.60501	3.3189	0.314811	3.03735			4.55388
25	Cambodia	16718965	95	26	3800503	1152.06	3298.87	1	2	4	26		1411059	7	6	0	1		0	0	0.0142857	59.0243	100.067	27.6757	1.34714	23.2157	0	0.520367	-4.2485	4.07795	4.60584	3.32056	0.297986	3.14483	-0.653221		4.55388
25	Cambodia	16718965	95	26	3800503	1152.06	3298.87	1	2	4	26		1411059	7	7	0	1		0	0	1.10714	70.19	99.8057	27.9129	1.44857	20.0571	0	0.454574	0.101783	4.25121	4.60323	3.32909	0.370578	2.99859	-0.788395		4.55388
25	Cambodia	16718965	95	26	3800503	1152.06	3298.87	1	2	4	26		1411059	7	8	1	2		0	0	0.252857	71.0814	99.7729	28.54	1.46286	21.7329	0.00598123	0.34093	-1.37493	4.26383	4.6029	3.35131	0.380391	3.07883	-1.07608	-5.11913	4.55388
25	Cambodia	16718965	95	26	3800503	1152.06	3298.87	1	2	4	26		1411059	7	9	5	7		0	0	2.31143	69.1529	99.8971	28.8243	1.60286	22.1186	0.0299062	0.14355	0.837866	4.23632	4.60414	3.36122	0.471788	3.09642	-1.94107	-3.50969	4.55388
25	Cambodia	16718965	95	26	3800503	1152.06	3298.87	1	2	4	26		1411059	7	10	80	87		0	0	2.62571	69.4957	99.7971	28.1414	1.52857	23.36	0.478499	0.0717748	0.965353	4.24127	4.60314	3.33724	0.424334	3.15103	-2.63422	-0.737102	4.55388
25	Cambodia	16718965	95	26	3800503	1152.06	3298.87	1	2	4	26		1411059	7	11	20	107		0	0	0.59	70.3814	99.69	29.0457	1.37	23.4386	0.119625	0.0179437	-0.527633	4.25393	4.60207	3.36887	0.314811	3.15438	-4.02052	-2.1234	4.55388
25	Cambodia	16718965	95	26	3800503	1152.06	3298.87	1	2	4	26		1411059	7	12	7	114		0	0	3.30571	73.7814	99.7657	28.8614	1.55	21.5571	0.0418686	0.0119625	1.19565	4.30111	4.60282	3.36251	0.438255	3.07071	-4.42598	-3.17322	4.55388
25	Cambodia	16718965	95	26	3800503	1152.06	3298.87	1	2	4	26		1411059	7	13	8	122		0	0	21.5214	80.8114	99.8586	27.7271	1.37429	19.9529	0.0478499	0.00598123	3.06905	4.39212	4.60375	3.32241	0.317934	2.99337	-5.11913	-3.03969	4.55388
25	Cambodia	16718965	95	26	3800503	1152.06	3298.87	1	2	4	26		1411059	7	14	0	122		0	0	4.59429	78.62	99.7643	28.2814	1.24571	20.7786			1.52481	4.36463	4.60281	3.34221	0.219709	3.03392			4.55388
25	Cambodia	16718965	95	26	3800503	1152.06	3298.87	1	2	4	26		1411059	7	15	0	122		0	0	9.31857	81.9486	99.7771	27.8214	1.03857	19.1371			2.23201	4.40609	4.60294	3.32581	0.0378461	2.95163			4.55388
25	Cambodia	16718965	95	26	3800503	1152.06	3298.87	1	2	4	26		1411059	7	16	0	122		0	0	4.3	82.0514	99.6143	28.3757	1.23857	21.9714			1.45862	4.40735	4.60131	3.34553	0.213959	3.08974			4.55388
25	Cambodia	16718965	95	26	3800503	1152.06	3298.87	1	2	4	26		1411059	7	17	0	122		0	0	3.25286	82.5371	99.5414	28.7814	1.22286	21.2114			1.17953	4.41325	4.60057	3.35973	0.20119	3.05454			4.55388
25	Cambodia	16718965	95	26	3800503	1152.06	3298.87	1	2	4	26		1411059	7	18	0	122		0	0																	4.55388
26	Cameroon	26545863	56	18	14215401	3680.41	3862.45	1	2	4	49	65	265136	2	1						0.4	67.13	93.63	27.02	0.51	19.26			-0.916291	4.20663	4.53935	3.29658	-0.673345	2.95803			4.02535
26	Cameroon	26545863	56	18	14215401	3680.41	3862.45	1	2	4	49	65	265136	2	2	2					2.58	73.8814	93.7171	25.58	0.392857	16.0629	0.00753413	0.00753413	0.947789	4.30246	4.54028	3.24181	-0.934309	2.77651	-4.88831	-4.88831	4.02535
26	Cameroon	26545863	56	18	14215401	3680.41	3862.45	1	2	4	49	65	265136	2	3	0	2		0	0	4.89714	77.9514	93.5657	25.4971	0.362857	18.4914	0	0.00753413	1.58865	4.35609	4.53866	3.23857	-1.01375	2.91731	-4.88831		4.02535
26	Cameroon	26545863	56	18	14215401	3680.41	3862.45	1	2	4	49	65	265136	2	4	25	27		0	0	17.4486	84.9729	93.6086	24.6871	0.358571	16.115	0.0941766	0.0941766	2.85926	4.44233	4.53912	3.20628	-1.02563	2.77975	-2.36258	-2.36258	4.02535
26	Cameroon	26545863	56	18	14215401	3680.41	3862.45	1	2	4	49	65	265136	2	5	65	92		1	1	7.25143	89.2471	93.6414	23.7214	0.337143	16.0986	0.244859	0.327735	1.9812	4.49141	4.53947	3.16638	-1.08725	2.77873	-1.11555	-1.40707	4.02535
26	Cameroon	26545863	56	18	14215401	3680.41	3862.45	1	2	4	49	65	265136	2	6	417	509		6	7	12.3271	90.8129	93.5829	24.05	0.307143	19.0057	1.57087	1.82326	2.5118	4.5088	4.53885	3.18014	-1.18044	2.94474	0.600626	0.451627	4.02535
26	Cameroon	26545863	56	18	14215401	3680.41	3862.45	1	2	4	49	65	265136	2	7	311	820		3	10	18.34	90.5257	93.6743	23.5586	0.297143	15.5	1.17156	2.67462	2.90908	4.50563	4.53982	3.15949	-1.21354	2.74084	0.983806	0.158334	4.02535
26	Cameroon	26545863	56	18	14215401	3680.41	3862.45	1	2	4	49	65	265136	2	8	176	996		11	21	7.93714	87.9929	93.6486	23.9886	0.325714	18.036	0.663004	3.05132	2.07155	4.47726	4.53955	3.17758	-1.12173	2.89237	1.11558	-0.410975	4.02535
26	Cameroon	26545863	56	18	14215401	3680.41	3862.45	1	2	4	49	65	265136	2	9	434	1430		28	49	8.77143	92.4257	93.69	23.1171	0.364286		1.63491	2.70852	2.1715	4.52641	4.53999	3.14057	-1.00982		0.996402	0.491585	4.02535
26	Cameroon	26545863	56	18	14215401	3680.41	3862.45	1	2	4	49	65	265136	2	10	431	1861		12	61	5.91143	90.11	93.8314	23.9657	0.285714	18.63	1.62361	3.15303	1.77689	4.50103	4.5415	3.17662	-1.25276	2.92477	1.14837	0.484649	4.02535
26	Cameroon	26545863	56	18	14215401	3680.41	3862.45	1	2	4	49	65	265136	2	11	433	2294		47	108	5.10714	89.1671	93.72	23.88	0.252857	18.6533	1.63114	4.35849	1.63064	4.49051	4.54031	3.17304	-1.37493	2.92602	1.47213	0.489279	4.02535
26	Cameroon	26545863	56	18	14215401	3680.41	3862.45	1	2	4	49	65	265136	2	12	689	2983		31	139	6.21429	89.9657	93.8129	23.57	0.26	17.8917	2.59551	4.75404	1.82685	4.49943	4.5413	3.15997	-1.34707	2.88434	1.55899	0.953782	4.02535
26	Cameroon	26545863	56	18	14215401	3680.41	3862.45	1	2	4	49	65	265136	2	13	1334	4317		17	156	7.14857	90.7314	93.89	23.1771	0.311429	17.485	5.02527	9.11253	1.96691	4.5079	4.54212	3.14317	-1.16659	2.86134	2.20965	1.61448	4.02535
26	Cameroon	26545863	56	18	14215401	3680.41	3862.45	1	2	4	49	65	265136	2	14	1148	5465		21	177							4.32459	7.28174							1.98537	1.46432	4.02535
26	Cameroon	26545863	56	18	14215401	3680.41	3862.45	1	2	4	49	65	265136	2	15																						4.02535
26	Cameroon	26545863	56	18	14215401	3680.41	3862.45	1	2	4	49	65	265136	2	16																						4.02535
26	Cameroon	26545863	56	18	14215401	3680.41	3862.45	1	2	4	49	65	265136	2	17																						4.02535
26	Cameroon	26545863	56	18	14215401	3680.41	3862.45	1	2	4	49	65	265136	2	18																						4.02535
27	Canada	37742154	4	42	30169097	126511	238.47	1	1	1	8	15	89380000	7	1						0.895	83.96	100.99	-15.155	3.4	8.83			-0.110932	4.43034	4.61502		1.22378	2.17815			1.38629
27	Canada	37742154	4	42	30169097	126511	238.47	1	1	1	8	15	89380000	7	2	1					3.26643	91.5436	100.102	-3.32071	3.63786	5.98845	0.00264956	0.00264956	1.1837	4.51682	4.60619		1.29139	1.78983	-5.93336	-5.93336	1.38629
27	Canada	37742154	4	42	30169097	126511	238.47	1	1	1	8	15	89380000	7	3	3	4		0	0	1.24714	86.2914	99.7629	-6.895	2.06857	7.85214	0.00794867		0.220855	4.45773	4.6028		0.726858	2.06079		-4.83475	1.38629
27	Canada	37742154	4	42	30169097	126511	238.47	1	1	1	8	15	89380000	7	4	3	7		0	0	2.96	85.8736	99.6593	-8.16429	3.37643	7.08714	0.00794867		1.08519	4.45288	4.60176		1.21682	1.95828		-4.83475	1.38629
27	Canada	37742154	4	42	30169097	126511	238.47	1	1	1	8	15	89380000	7	5	1	8		0	0	0.49	86.8736	100.201	-7.82786	3.47429	10.6086	0.00264956	0.0185469	-0.71335	4.46445	4.60718		1.24539	2.36166	-3.98745	-5.93336	1.38629
27	Canada	37742154	4	42	30169097	126511	238.47	1	1	1	8	15	89380000	7	6	1	9		0	0	0.670714	87.185	100.325	-5.17857	4.47143	12.4836	0.00264956	0.0158973	-0.399412	4.46803	4.60842		1.49771	2.52441	-4.1416	-5.93336	1.38629
27	Canada	37742154	4	42	30169097	126511	238.47	1	1	1	8	15	89380000	7	7	11	20		0	0	2.38786	86.4721	99.1993	-4.56143	4.74214	9.44786	0.0291451	0.0423929	0.870396	4.45982	4.59713		1.55649	2.24579	-3.16077	-3.53547	1.38629
27	Canada	37742154	4	42	30169097	126511	238.47	1	1	1	8	15	89380000	7	8	40	60		0	0	1.05714	87.2729	99.86	-0.637143	3.77929	12.895	0.105982	0.137777	0.0555698	4.46904	4.60377		1.32954	2.55684	-1.98212	-2.24448	1.38629
27	Canada	37742154	4	42	30169097	126511	238.47	1	1	1	8	15	89380000	7	9	194	254		1	1	1.50571	81.055	100.431	-0.870714	4.04286	12.8614	0.514014	0.635894	0.409267	4.39513	4.60947		1.39695	2.55423	-0.452724	-0.665505	1.38629
27	Canada	37742154	4	42	30169097	126511	238.47	1	1	1	8	15	89380000	7	10	1077	1331		11	12	1.32929	83.2479	100.699	-0.492857	3.72286	12.7929	2.85357	3.43118	0.284642	4.42182	4.61213		1.31449	2.54889	1.2329	1.04857	1.38629
27	Canada	37742154	4	42	30169097	126511	238.47	1	1	1	8	15	89380000	7	11	4324	5655	95318	41	53	2.69857	88.1807	99.72	2.945	2.915	13.0143	11.4567	13.775	0.992723	4.47939	4.60237	1.08011	1.06987	2.56605	2.62286	2.43857	1.38629
27	Canada	37742154	4	42	30169097	126511	238.47	1	1	1	8	15	89380000	7	12	8363	14018	131975	134	187	1.83786	87.9336	99.865	3.39429	2.89143	15.765	22.1582	29.373	0.6086	4.47658	4.60382	1.22209	1.06175	2.75779	3.38008	3.09821	1.38629
27	Canada	37742154	4	42	30169097	126511	238.47	1	1	1	8	15	89380000	7	13	9300	23318	89581	382	569	8.15071	84.4907	98.6464	4.24143	3.76357	13.935	24.6409	43.0209	2.09811	4.43664	4.59154	1.4449	1.32537	2.6344	3.76169	3.20441	1.38629
27	Canada	37742154	4	42	30169097	126511	238.47	1	1	1	8	15	89380000	7	14	10065	33383	114664	740	1309	0.347143	71.0421	99.4921	1.85143	3.61571	16.9929	26.6678	54.8617	-1.05802	4.26327	4.60008	0.615958	1.28529	2.83279	4.00482	3.28346	1.38629
27	Canada	37742154	4	42	30169097	126511	238.47	1	1	1	8	15	89380000	7	15	12005	45388	153342	993	2302	0.709286	68.4064	99.5686	3.425	3.64286	17.99	31.8079	70.1179	-0.343497	4.22547	4.60085	1.2311	1.29277	2.88982	4.25018	3.45972	1.38629
27	Canada	37742154	4	42	30169097	126511	238.47	1	1	1	8	15	89380000	7	16	11184	56572	192664	1089	3391	4.07857	81.7636	99.4629	8.41643	3.09857	16.0007	29.6326	77.7566	1.40575	4.40383	4.59978	2.13019	1.13094	2.77263	4.35358	3.38888	1.38629
27	Canada	37742154	4	42	30169097	126511	238.47	1	1	1	8	15	89380000	7	17	11373	67945	204105	1178	4569	1.41	73.82	99.39	3.88357	3.06214	16.6943	30.1334	84.1499	0.34359	4.30163	4.59905	1.35676	1.11911	2.81507	4.4326	3.40563	1.38629
27	Canada	37742154	4	42	30169097	126511	238.47	1	1	1	8	15	89380000	7	18	8168	76113	197907	993	5562							21.6416	85.7556							4.4515	3.07462	1.38629
28	Central African Repubblic	4829767	8	20	1930200			1	2	4	57		46364	4	1						0.01	57.9	95.97	30.04	1.23	20.67			-4.60517	4.05872	4.56404	3.40253	0.207014	3.02868			2.07944
28	Central African Repubblic	4829767	8	20	1930200			1	2	4	57		46364	4	2	1					0.0185714	52.76	96.01	29.3914	1.13857	19.6186	0.0207049	0.0207049	-3.98613	3.96575	4.56445	3.3807	0.129774	2.97648	-3.87738	-3.87738	2.07944
28	Central African Repubblic	4829767	8	20	1930200			1	2	4	57		46364	4	3	2	3		0	0	2.27	66.7343	96.0786	28.4186	1.54714	16.175	0.0414099		0.81978	4.20072	4.56517	3.34704	0.43641	2.78347		-3.18424	2.07944
28	Central African Repubblic	4829767	8	20	1930200			1	2	4	57		46364	4	4	0	3		0	0	7.33286	74.2814	96.1043	27.1814	1.44429	18.4686			1.99237	4.30786	4.56543	3.30253	0.367615	2.91607			2.07944
28	Central African Repubblic	4829767	8	20	1930200			1	2	4	57		46364	4	5	5	8		0	0	1.65429	63.0743	96.0357	29.1957	1.71286	22.5767	0.103525		0.503369	4.14431	4.56472	3.37402	0.538163	3.11692		-2.26795	2.07944
28	Central African Repubblic	4829767	8	20	1930200			1	2	4	57		46364	4	6	0	8		0	0	19.5971	78.7029	96.1271	26.3929	1.12	18.5086			2.97538	4.36568	4.56567	3.27309	0.113329	2.91823			2.07944
28	Central African Repubblic	4829767	8	20	1930200			1	2	4	57		46364	4	7	4	12		0	0	1.21714	77.0957	96.1371	26.9714	1.43571	21.8325	0.0828197		0.196506	4.34505	4.56578	3.29478	0.361662	3.0834		-2.49109	2.07944
28	Central African Repubblic	4829767	8	20	1930200			1	2	4	57		46364	4	8	4	16		0	0	1.99714	71.5886	96.1614	27.4886	1.52714		0.0828197		0.691718	4.27094	4.56603	3.31377	0.423399			-2.49109	2.07944
28	Central African Repubblic	4829767	8	20	1930200			1	2	4	57		46364	4	9	53	69		0	0	1.90571	72.1686	96.3014	27.5057	1.42571	18.3629	1.09736		0.644857	4.279	4.56748	3.31439	0.354673	2.91033		0.0929086	2.07944
28	Central African Repubblic	4829767	8	20	1930200			1	2	4	57		46364	4	10	71	140		0	0	4.20286	75.1329	96.2486	26.8214	1.15571	16.955	1.47005		1.43576	4.31926	4.56693	3.2892	0.144719	2.83056		0.385297	2.07944
28	Central African Repubblic	4829767	8	20	1930200			1	2	4	57		46364	4	11	158	298		0	0	0.647143	66.0343	96.3057	27.8443	1.67286	18.2929	3.27138		-0.435188	4.19017	4.56753	3.32663	0.514533	2.90651		1.18521	2.07944
28	Central African Repubblic	4829767	8	20	1930200			1	2	4	57		46364	4	12	178	476		0	0	3.36714	68.5014	96.3771	27.6529	1.46286	21.37	3.68548		1.21406	4.22685	4.56827	3.31973	0.380391	3.06199		1.3044	2.07944
28	Central African Repubblic	4829767	8	20	1930200			1	2	4	57		46364	4	13				1	1																	2.07944
28	Central African Repubblic	4829767	8	20	1930200			1	2	4	57		46364	4	14																						2.07944
28	Central African Repubblic	4829767	8	20	1930200			1	2	4	57		46364	4	15																						2.07944
28	Central African Repubblic	4829767	8	20	1930200			1	2	4	57		46364	4	16																						2.07944
28	Central African Repubblic	4829767	8	20	1930200			1	2	4	57		46364	4	17																						2.07944
28	Central African Repubblic	4829767	8	20	1930200			1	2	4	57		46364	4	18																						2.07944
29	Chad	16425864	13	18	3569015			1	2	3	66		28332	2	1						0	13.16	97.87	25.26	4.28	23.92				2.57718	4.58364	3.22922	1.45395	3.17472			2.56495
29	Chad	16425864	13	18	3569015			1	2	3	66		28332	2	2	1					0	9.90857	97.4986	29.9829	3.71571	23.5114	0.00608796	0.00608796		2.2934	4.57984	3.40063	1.31257	3.15749	-5.10144	-5.10144	2.56495
29	Chad	16425864	13	18	3569015			1	2	3	66		28332	2	3	2	3		0	0	0	20.1443	97.2714	33.85	2.83286	23.2757	0.0121759	0.0182639		3.00292	4.57751	3.52194	1.04129	3.14741	-4.00283	-4.4083	2.56495
29	Chad	16425864	13	18	3569015			1	2	3	66		28332	2	4	5	8		0	0	0	15.8243	97.1957	34.8171	3.30571	23.0943	0.0304398	0.0487037		2.76155	4.57673	3.55011	1.19565	3.13959	-3.022	-3.492	2.56495
29	Chad	16425864	13	18	3569015			1	2	3	66		28332	2	5	3	11		0	0	0	12.4486	97.3214	34.7357	3.34143	23.4129	0.0182639	0.0547916		2.52161	4.57802	3.54777	1.2064	3.15329	-2.90422	-4.00283	2.56495
29	Chad	16425864	13	18	3569015			1	2	3	66		28332	2	6	16	27		0	0	0	8.21571	97.46	32.6414	4.52143	24.265	0.0974074	0.133935		2.10605	4.57944	3.48558	1.50883	3.18903	-2.0104	-2.32885	2.56495
29	Chad	16425864	13	18	3569015			1	2	3	66		28332	2	7	6	33		0	0	0.00142857	15.3814	97.3043	34.4	2.71143	25.29	0.0365278	0.152199	-6.55108	2.73316	4.57784	3.53806	0.997476	3.23041	-1.88257	-3.30968	2.56495
29	Chad	16425864	13	18	3569015			1	2	3	66		28332	2	8	18	51		2	2	0.00571429	19.2343	97.3286	36.9529	2.11571	23.4243	0.109583	0.213079	-5.16479	2.95669	4.57809	3.60964	0.749392	3.15377	-1.54609	-2.21107	2.56495
29	Chad	16425864	13	18	3569015			1	2	3	66		28332	2	9	118	169		15	17	0.0357143	24.9386	97.41	35.36	2.66571	23.24	0.718379	1.07148	-3.3322	3.21642	4.57893	3.56558	0.980472	3.14587	0.0690417	-0.330758	2.56495
29	Chad	16425864	13	18	3569015			1	2	3	66		28332	2	10	202	371		25	42	0	15.95	97.4471	35.4743	2.83	24.2971	1.22977	1.64375		2.76946	4.57931	3.56881	1.04028	3.19036	0.49698	0.206825	2.56495
29	Chad	16425864	13	18	3569015			1	2	3	66		28332	2	11	193	564		15	57	0.0571429	25.4229	97.46	35.3657	2.81571	23.216	1.17498	2.09426	-2.8622	3.23565	4.57944	3.56574	1.03522	3.14484	0.739199	0.161248	2.56495
29	Chad	16425864	13	18	3569015			1	2	3	66		28332	2	12	150	714		7	64	0.798571	31.8857	97.4643	34.7757	2.32		0.913194	1.50981	-0.224931	3.46216	4.57949	3.54892	0.841567		0.411986	-0.0908069	2.56495
29	Chad	16425864	13	18	3569015			1	2	3	66		28332	2	13																						2.56495
29	Chad	16425864	13	18	3569015			1	2	3	66		28332	2	14																						2.56495
29	Chad	16425864	13	18	3569015			1	2	3	66		28332	2	15																						2.56495
29	Chad	16425864	13	18	3569015			1	2	3	66		28332	2	16																						2.56495
29	Chad	16425864	13	18	3569015			1	2	3	66		28332	2	17																						2.56495
29	Chad	16425864	13	18	3569015			1	2	3	66		28332	2	18																						2.56495
30	Chile	19116201	26	36	16400002	12027.5	1363.54	2	2	3	29	67	19517185	2	1						0	23.74	89.05	21.3	2.01	28.38				3.16716	4.4892	3.05871	0.698135	3.34568			3.2581
30	Chile	19116201	26	36	16400002	12027.5	1363.54	2	2	3	29	67	19517185	2	2	1					0.118571	31.9643	88.9543	22.5414	2.19143	27.2329	0.00523116	0.00523116	-2.13224	3.46462	4.48812	3.11535	0.784554	3.30442	-5.25312	-5.25312	3.2581
30	Chile	19116201	26	36	16400002	12027.5	1363.54	2	2	3	29	67	19517185	2	3	17	18		0	0	0	28.3143	88.88	22.0943	1.91857	25.8686	0.0889298	0.104623		3.34337	4.48729	3.09532	0.651581	3.25303	-2.25739	-2.41991	3.2581
30	Chile	19116201	26	36	16400002	12027.5	1363.54	2	2	3	29	67	19517185	2	4	184	202		0	0	0.0142857	28.3986	89.0157	19.6143	1.76143	25.1871	0.962534	1.23455	-4.2485	3.34634	4.48881	2.97626	0.566125	3.22633	0.21071	-0.0381855	3.2581
30	Chile	19116201	26	36	16400002	12027.5	1363.54	2	2	3	29	67	19517185	2	5	721	923		2	2	0.598571	34.8129	88.9643	18.0171	1.80429	23.2971	3.77167	5.55027	-0.513209	3.54999	4.48823	2.89132	0.590165	3.14833	1.71385	1.32752	3.2581
30	Chile	19116201	26	36	16400002	12027.5	1363.54	2	2	3	29	67	19517185	2	6	1816	2739		6	8	0.0157143	32.1686	88.9171	19.4486	1.7	21.66	9.4998	15.887	-4.15318	3.47099	4.4877	2.96777	0.530628	3.07547	2.7655	2.25127	3.2581
30	Chile	19116201	26	36	16400002	12027.5	1363.54	2	2	3	29	67	19517185	2	7	2378	5117	22351	29	37	0.00714286	24.2243	88.8614	19.2829	1.67286	19.2314	12.4397	26.4069	-4.94164	3.18736	4.48708	2.95922	0.514533	2.95655	3.27363	2.52089	3.2581
30	Chile	19116201	26	36	16400002	12027.5	1363.54	2	2	3	29	67	19517185	2	8	2801	7918	31482	45	82	0.125714	35.8186	89.1271	15.5757	1.35857	15.16	14.6525	34.1595	-2.07374	3.57847	4.49006	2.74571	0.306434	2.71866	3.53104	2.68461	3.2581
30	Chile	19116201	26	36	16400002	12027.5	1363.54	2	2	3	29	67	19517185	2	9	2915	10833	36849	57	139	0.0242857	30.3443	89.0557	19.2271	1.72	18.545	15.2488	39.5633	-3.71787	3.41261	4.48926	2.95632	0.542324	2.9202	3.6779	2.7245	3.2581
30	Chile	19116201	26	36	16400002	12027.5	1363.54	2	2	3	29	67	19517185	2	10	3533	14366	43897	59	198	0.182857	40.1014	89.1429	13.7986	1.53571	14.7986	18.4817	46.5417	-1.69905	3.69141	4.49024	2.62457	0.428996	2.69453	3.84035	2.91678	3.2581
30	Chile	19116201	26	36	16400002	12027.5	1363.54	2	2	3	29	67	19517185	2	11	6830	21196	59489	72	270	0.00428571	20.1029	89.0486	16.71	1.40429	15.6814	35.7289	77.3375	-5.45247	3.00086	4.48918	2.81601	0.339529	2.75248	4.34818	3.57596	3.2581
30	Chile	19116201	26	36	16400002	12027.5	1363.54	2	2	3	29	67	19517185	2	12	9420	30616	81642	53	323	0.00428571	23.96	89.1357	14.4186	1.34143	13.6143	49.2776	118.575	-5.45247	3.17639	4.49016	2.66852	0.293735	2.61112	4.77554	3.89747	3.2581
30	Chile	19116201	26	36	16400002	12027.5	1363.54	2	2	3	29	67	19517185	2	13	15996	46612	95919	155	478	0.75	37.1686	89.0486	14.9671	1.49143	10.9543	83.6777	188.379	-0.287682	3.61546	4.48918	2.70586	0.399734	2.39373	5.23846	4.42697	3.2581
30	Chile	19116201	26	36	16400002	12027.5	1363.54	2	2	3	29	67	19517185	2	14	27938	74550	104854	283	761	0.0114286	24.1286	89.0357	16.3871	1.43714		146.148	311.369	-4.47164	3.1834	4.48904	2.7965	0.362657		5.74098	4.98462	3.2581
30	Chile	19116201	26	36	16400002	12027.5	1363.54	2	2	3	29	67	19517185	2	15																						3.2581
30	Chile	19116201	26	36	16400002	12027.5	1363.54	2	2	3	29	67	19517185	2	16																						3.2581
30	Chile	19116201	26	36	16400002	12027.5	1363.54	2	2	3	29	67	19517185	2	17																						3.2581
30	Chile	19116201	26	36	16400002	12027.5	1363.54	2	2	3	29	67	19517185	2	18																						3.2581
31	China	1439323776	153	38	823827650	380679	2164.1	1	1	2	57	92	611439830	9	1						11.75	83.16	102.45	5.59	1.53	1.17			2.46385	4.42077	4.62937	1.72098	0.425268	0.157004			5.03044
31	China	1439323776	153	38	823827650	380679	2164.1	1	1	2	57	92	611439830	9	2	1					4.39857	67.9157	102.546	6.19857	2.31286	5.65286	6.94771e-05	6.94771e-05	1.48128	4.21827	4.63031	1.82432	0.838484	1.73216	-9.57451	-9.57451	5.03044
31	China	1439323776	153	38	823827650	380679	2164.1	1	1	2	57	92	611439830	9	3	0	1				0	60.9886	102.381	8.25714	1.64286	9.96286				4.11069	4.62871	2.11108	0.496437	2.29886			5.03044
31	China	1439323776	153	38	823827650	380679	2164.1	1	1	2	57	92	611439830	9	4	0	1				0.215714	70.1171	101.73	9.72714	2.36429	7.40857			-1.5338	4.25017	4.62232	2.27492	0.860476	2.00264			5.03044
31	China	1439323776	153	38	823827650	380679	2164.1	1	1	2	57	92	611439830	9	5	0	1				1.90286	78.0357	101.996	5.89	1.85857	3.94429			0.643357	4.35717	4.62493	1.77326	0.619808	1.37227			5.03044
31	China	1439323776	153	38	823827650	380679	2164.1	1	1	2	57	92	611439830	9	6	0	1				1.03857	68.5286	102.131	5.88429	2.72857	6.08857			0.0378461	4.22725	4.62626	1.77229	1.00378	1.80641			5.03044
31	China	1439323776	153	38	823827650	380679	2164.1	1	1	2	57	92	611439830	9	7	58	59		0	0	5.14	84.0057	101.997	6.13429	2.32	2.60714	0.00402967		1.63705	4.43088	4.62494	1.81389	0.841567	0.958255		-5.51407	5.03044
31	China	1439323776	153	38	823827650	380679	2164.1	1	1	2	57	92	611439830	9	8	18	77		1	1	5.40286	85.7943	102.014	2.15429	2.21	5.13	0.00125059		1.68693	4.45195	4.62511	0.767459	0.792993	1.63511		-6.68414	5.03044
31	China	1439323776	153	38	823827650	380679	2164.1	1	1	2	57	92	611439830	9	9	157	234		2	3	1.26143	76.8714	102.103	3.75143	2.10286	5.83286	0.0109079		0.232245	4.34213	4.62598	1.32214	0.743297	1.76351		-4.51827	5.03044
31	China	1439323776	153	38	823827650	380679	2164.1	1	1	2	57	92	611439830	9	10	2546	2780		78	81	4.43286	84.6243	102.004	4.39429	3.30429	3.63143	0.176889	0.181544	1.48904	4.43822	4.62501	1.4803	1.19522	1.28963	-1.70626	-1.73223	5.03044
31	China	1439323776	153	38	823827650	380679	2164.1	1	1	2	57	92	611439830	9	11	14461	17241		280	361	0.04	67.8086	102.013	7.16429	1.60571	10.7786	1.00471	1.13727	-3.21888	4.21669	4.6251	1.96911	0.473569	2.37756	0.128631	0.00469688	5.03044
31	China	1439323776	153	38	823827650	380679	2164.1	1	1	2	57	92	611439830	9	12	22966	40207		548	909	3.21	81.6443	102.146	7.25714	2.2	6.48429	1.59561	2.49992	1.16627	4.40237	4.6264	1.98199	0.788457	1.86938	0.91626	0.467256	5.03044
31	China	1439323776	153	38	823827650	380679	2164.1	1	1	2	57	92	611439830	9	13	30377	70584		862	1771	4.35571	75.8643	101.881	7.67	3.19	9.54286	2.1105	4.02508	1.47149	4.32895	4.62381	2.03732	1.16002	2.25579	1.39255	0.746927	5.03044
31	China	1439323776	153	38	823827650	380679	2164.1	1	1	2	57	92	611439830	9	14	6602	77186		824	2595	1.58143	74.5186	101.926	12.3786	2.34857	11.3886	0.458688	3.46163	0.458329	4.31105	4.62424	2.51597	0.853807	2.43261	1.24174	-0.779386	5.03044
31	China	1439323776	153	38	823827650	380679	2164.1	1	1	2	57	92	611439830	9	15	2913	80099		319	2914	7.66286	83.87	101.694	9.35571	2.78857	4.79286	0.202387	2.26606	2.03638	4.42927	4.62197	2.23599	1.02553	1.56713	0.818044	-1.59758	5.03044
31	China	1439323776	153	38	823827650	380679	2164.1	1	1	2	57	92	611439830	9	16	885	80984		208	3122	4.37	79.3786	101.249	11.63	2.62714	10.7557	0.0614872	1.32118	1.47476	4.37423	4.61758	2.45359	0.965897	2.37544	0.278522	-2.78893	5.03044
31	China	1439323776	153	38	823827650	380679	2164.1	1	1	2	57	92	611439830	9	17	118	81102		94	3216	0.0442857	69.6671	101.551	13.49	2.01	13.38	0.00819829	0.687337	-3.11709	4.24373	4.62057	2.60195	0.698135	2.59376	-0.374931	-4.80383	5.03044
31	China	1439323776	153	38	823827650	380679	2164.1	1	1	2	57	92	611439830	9	18	414	81516		58	3274							0.0287635	0.355723							-1.0336	-3.54865	5.03044
32	Colombia	50882891	46	31	40105215	36132.1	1109.96	1	2	4	17	39	33704037	2	1						6.28	82.99	85.21	20.665	1.085	15.875			1.83737	4.41872	4.44512	3.02844	0.08158	2.76475			3.82864
32	Colombia	50882891	46	31	40105215	36132.1	1109.96	1	2	4	17	39	33704037	2	2	1					1.34357	79.095	85.1571	20.575	1.11357	8.76571	0.0019653	0.0019653	0.295331	4.37065	4.4445	3.02408	0.107572	2.17085	-6.23211	-6.23211	3.82864
32	Colombia	50882891	46	31	40105215	36132.1	1109.96	1	2	4	17	39	33704037	2	3	15	16	1015	0	0	4.89	83.5029	85.1629	20.1571	1.10429	14.4925	0.0294795	0.0314448	1.58719	4.42488	4.44457	3.00356	0.0991987	2.67363	-3.45952	-3.52406	3.82864
32	Colombia	50882891	46	31	40105215	36132.1	1109.96	1	2	4	17	39	33704037	2	4	159	175	4012	0	0	1.94571	81.8821	85.2586	19.5293	1.34786	17.7733	0.312482	0.283003	0.665629	4.40528	4.44569	2.97192	0.298516	2.8777	-1.2623	-1.16321	3.82864
32	Colombia	50882891	46	31	40105215	36132.1	1109.96	1	2	4	17	39	33704037	2	5	364	539	3720	6	6	1.915	83.2357	85.115	19.8371	1.27143	15.8857	0.715368	1.02785	0.649718	4.42168	4.444	2.98756	0.240141	2.76542	0.0274696	-0.334958	3.82864
32	Colombia	50882891	46	31	40105215	36132.1	1109.96	1	2	4	17	39	33704037	2	6	728	1267	13266	13	19	23.055	87.375	85.0621	19.73	0.936429	13.1886	1.43074	2.33281	3.13788	4.47021	4.44338	2.98214	-0.065682	2.57935	0.847073	0.358189	3.82864
32	Colombia	50882891	46	31	40105215	36132.1	1109.96	1	2	4	17	39	33704037	2	7	1206	2473	15124	50	69	27.8071	86.9564	85.1714	20.2229	0.945	13.515	2.37015	4.31579	3.32529	4.46541	4.44467	3.00681	-0.0565704	2.6038	1.46228	0.862953	3.82864
32	Colombia	50882891	46	31	40105215	36132.1	1109.96	1	2	4	17	39	33704037	2	8	966	3439	17625	75	144	27.9071	88.2229	85.2957	19.265	1.11214	16.0883	1.89848	5.21197	3.32888	4.47987	4.44612	2.95829	0.106289	2.77809	1.65096	0.641052	3.82864
32	Colombia	50882891	46	31	40105215	36132.1	1109.96	1	2	4	17	39	33704037	2	9	1442	4881	22484	71	215	4.88214	83.33	85.2371	19.8671	0.967143	8.67643	2.83396	7.17923	1.58558	4.42281	4.44544	2.98907	-0.0334091	2.16061	1.97119	1.04167	3.82864
32	Colombia	50882891	46	31	40105215	36132.1	1109.96	1	2	4	17	39	33704037	2	10	1946	6827	30965	78	293	18.1264	84.7664	85.1921	20.3443	0.873571	6.52214	3.82447	10.1036	2.89737	4.4399	4.44491	3.0128	-0.135165	1.8752	2.31289	1.34142	3.82864
32	Colombia	50882891	46	31	40105215	36132.1	1109.96	1	2	4	17	39	33704037	2	11	2949	9776	30789	114	407	17.9371	84.955	85.15	20.5579	0.915714	13.2275	5.79566	14.1482	2.88687	4.44212	4.44441	3.02324	-0.0880509	2.5823	2.64959	1.75711	3.82864
32	Colombia	50882891	46	31	40105215	36132.1	1109.96	1	2	4	17	39	33704037	2	12	4154	13930	43373	118	525	25.1357	86.8271	85.1929	20.0586	0.883571	14.2214	8.16384	4.95648	3.22429	4.46392	4.44492	2.99866	-0.123783	2.65475	1.6007	2.09972	3.82864
32	Colombia	50882891	46	31	40105215	36132.1	1109.96	1	2	4	17	39	33704037	2	13	4720	18650	52836	127	652	23.34	85.3507	85.2271	20.0193	0.974286	14.8738	9.2762	6.44617	3.15017	4.44677	4.44532	2.9967	-0.0260507	2.6996	1.86349	2.22745	3.82864
32	Colombia	50882891	46	31	40105215	36132.1	1109.96	1	2	4	17	39	33704037	2	14	7036	25686	67536	170	822							13.8278	8.87921							2.18371	2.62668	3.82864
32	Colombia	50882891	46	31	40105215	36132.1	1109.96	1	2	4	17	39	33704037	2	15																						3.82864
32	Colombia	50882891	46	31	40105215	36132.1	1109.96	1	2	4	17	39	33704037	2	16																						3.82864
32	Colombia	50882891	46	31	40105215	36132.1	1109.96	1	2	4	17	39	33704037	2	17																						3.82864
32	Colombia	50882891	46	31	40105215	36132.1	1109.96	1	2	4	17	39	33704037	2	18																						3.82864
33	Congo	89561403	40	19	3509318	1087.16	3227.96	2	2	4	47		333899	3	1						14.94	84.74	95.72	25.75	1.25	21.9			2.70404	4.43959	4.56143	3.24843	0.223144	3.08649			3.68888
33	Congo	89561403	40	19	3509318	1087.16	3227.96	2	2	4	47		333899	3	2	1					11.9043	86.45	95.5686	25.2886	1.21429	15.1871	0.00111655	0.00111655	2.4769	4.45957	4.55984	3.23035	0.194156	2.72045	-6.79751	-6.79751	3.68888
33	Congo	89561403	40	19	3509318	1087.16	3227.96	2	2	4	47		333899	3	3	0	1		0	0	5.05143	83.19	95.5743	25.5614	0.94	20.3186	0	0.00111655	1.61967	4.42113	4.5599	3.24108	-0.0618754	3.01154	-6.79751		3.68888
33	Congo	89561403	40	19	3509318	1087.16	3227.96	2	2	4	47		333899	3	4	5	6		0	0	9.60286	85.25	95.6243	24.83	1.13857	19.6757	0.00558276	0.00446621	2.26206	4.44559	4.56043	3.21205	0.129774	2.97939	-5.41122	-5.18807	3.68888
33	Congo	89561403	40	19	3509318	1087.16	3227.96	2	2	4	47		333899	3	5	0	6		0	0	5.66143	82.0529	95.5914	25.3714	0.872857	20.5857	0	0.0212145	1.73368	4.40736	4.56008	3.23362	-0.135983	3.0246	-3.85307		3.68888
33	Congo	89561403	40	19	3509318	1087.16	3227.96	2	2	4	47		333899	3	6	0	6		5	5	7.55143	87.6543	95.5871	25.43	0.952857	18.8229	0	0.042429	2.02174	4.4734	4.56004	3.23593	-0.0482903	2.93507	-3.15992		3.68888
33	Congo	89561403	40	19	3509318	1087.16	3227.96	2	2	4	47		333899	3	7	15	21		0	5	26.3329	85.1929	95.6114	25.1786	0.925714	18.5771	0.0167483	0.0658766	3.27082	4.44492	4.56029	3.22599	-0.0771896	2.92193	-2.71997	-4.08946	3.68888
33	Congo	89561403	40	19	3509318	1087.16	3227.96	2	2	4	47		333899	3	8	105	126		1	6	22.8457	89.2614	95.69	24.1057	1.09286	15.93	0.117238	0.159667	3.12876	4.49157	4.56111	3.18245	0.0887955	2.7682	-1.83466	-2.14355	3.68888
33	Congo	89561403	40	19	3509318	1087.16	3227.96	2	2	4	47		333899	3	9	42	168		2	8	13.4	83.7357	95.7086	25.4929	0.821429	20.2771	0.0468952	0.200979	2.59525	4.42767	4.56131	3.2384	-0.19671	3.00949	-1.60455	-3.05984	3.68888
33	Congo	89561403	40	19	3509318	1087.16	3227.96	2	2	4	47		333899	3	10	29	197		2	10	6.81429	87.2114	95.7343	24.6714	1.24286	15.85	0.03238	0.22331	1.91902	4.46834	4.56158	3.20565	0.217413	2.76317	-1.49919	-3.43021	3.68888
33	Congo	89561403	40	19	3509318	1087.16	3227.96	2	2	4	47		333899	3	11	176	373		1	11	14.0214	86.7586	95.7657	24.4557	1.34571	12.5143	0.196513	0.300353	2.64059	4.46313	4.5619	3.19686	0.296925	2.52687	-1.2028	-1.62703	3.68888
33	Congo	89561403	40	19	3509318	1087.16	3227.96	2	2	4	47		333899	3	12	119	492		4	15	3.94429	83.9986	95.8286	24.1586	1.29571	18.8557	0.13287	0.304819	1.37227	4.4308	4.56256	3.18464	0.259062	2.93682	-1.18804	-2.01839	3.68888
33	Congo	89561403	40	19	3509318	1087.16	3227.96	2	2	4	47		333899	3	13				2	17	1.57	81.89	95.79	25.0857	1.10857				0.451076	4.40538	4.56216	3.2223	0.103072				3.68888
33	Congo	89561403	40	19	3509318	1087.16	3227.96	2	2	4	47		333899	3	14																						3.68888
33	Congo	89561403	40	19	3509318	1087.16	3227.96	2	2	4	47		333899	3	15																						3.68888
33	Congo	89561403	40	19	3509318	1087.16	3227.96	2	2	4	47		333899	3	16																						3.68888
33	Congo	89561403	40	19	3509318	1087.16	3227.96	2	2	4	47		333899	3	17																						3.68888
33	Congo	89561403	40	19	3509318	1087.16	3227.96	2	2	4	47		333899	3	18																						3.68888
34	Costa Rica	5094118	100	33	3966556	4051.56	979.019	1	2	4	22	28	1948546	2	1						0.365	72.48	94.765	24.39	0.485	19.545			-1.00786	4.28331	4.5514	3.19417	-0.723606	2.97272			4.60517
34	Costa Rica	5094118	100	33	3966556	4051.56	979.019	1	2	4	22	28	1948546	2	2	1					0.0921429	69.7771	94.6786	24.3786	0.547857	22.0029	0.0196305	0.0196305	-2.38442	4.24531	4.55049	3.1937	-0.601741	3.09117	-3.93067	-3.93067	4.60517
34	Costa Rica	5094118	100	33	3966556	4051.56	979.019	1	2	4	22	28	1948546	2	3	25	26		0	0	0.576429	69.2957	94.7386	24.7929	0.502857	22.1664	0.490762	0.451501	-0.550904	4.23838	4.55112	3.21056	-0.687449	3.09858	-0.795177	-0.711796	4.60517
34	Costa Rica	5094118	100	33	3966556	4051.56	979.019	1	2	4	22	28	1948546	2	4	87	113	844	1	1	0.262143	64.9529	94.8343	24.76	0.587857	22.8129	1.70785	2.13972	-1.33887	4.17366	4.55213	3.20923	-0.531271	3.12732	0.760676	0.535237	4.60517
34	Costa Rica	5094118	100	33	3966556	4051.56	979.019	1	2	4	22	28	1948546	2	5	150	263	1890	1	2	0.786429	65.77	94.6743	24.9329	0.604286	23.1843	2.94457	5.06466	-0.240253	4.18616	4.55044	3.21619	-0.503708	3.14347	1.62229	1.07996	4.60517
34	Costa Rica	5094118	100	33	3966556	4051.56	979.019	1	2	4	22	28	1948546	2	6	153	416	1411	0	2	1.60786	75.6229	94.5664	24.2007	0.502143	23.2	3.00346	7.91109	0.474902	4.32576	4.5493	3.18638	-0.688871	3.14415	2.06826	1.09977	4.60517
34	Costa Rica	5094118	100	33	3966556	4051.56	979.019	1	2	4	22	28	1948546	2	7	142	558	1992	1	3	2.97643	77.0386	94.6514	24.7871	0.492143	21.2129	2.78753	10.0704	1.09072	4.34431	4.5502	3.21033	-0.708986	3.05461	2.3096	1.02516	4.60517
34	Costa Rica	5094118	100	33	3966556	4051.56	979.019	1	2	4	22	28	1948546	2	8	91	649	1071	1	4	20.2693	80.835	94.7579	24.0321	0.639286	20.7742	1.78637	10.9342	3.00911	4.39241	4.55132	3.17939	-0.447404	3.03371	2.39189	0.580188	4.60517
34	Costa Rica	5094118	100	33	3966556	4051.56	979.019	1	2	4	22	28	1948546	2	9	38	687	1297	2	6	5.005	76.755	94.7043	24.7971	0.619286	21.6764	0.745958	9.12817	1.61044	4.34062	4.55076	3.21073	-0.479189	3.07623	2.21137	-0.293085	4.60517
34	Costa Rica	5094118	100	33	3966556	4051.56	979.019	1	2	4	22	28	1948546	2	10	32	719	754	0	6	5.38429	81.3221	94.6864	24.28	0.477143	15.8714	0.628175	7.1455	1.68348	4.39842	4.55057	3.18965	-0.739939	2.76452	1.96648	-0.464936	4.60517
34	Costa Rica	5094118	100	33	3966556	4051.56	979.019	1	2	4	22	28	1948546	2	11	46	765	1325	0	6	8.12786	86.2357	94.5879	24.5871	0.497857	13.7471	0.903002	6.00693	2.0953	4.45708	4.54953	3.20222	-0.697442	2.62083	1.79291	-0.10203	4.60517
34	Costa Rica	5094118	100	33	3966556	4051.56	979.019	1	2	4	22	28	1948546	2	12	65	830	2204	2	8	12.5479	86.3171	94.6136	24.4807	0.570714	16.9879	1.27598	5.7321	2.52955	4.45803	4.5498	3.19789	-0.560867	2.8325	1.74608	0.243716	4.60517
34	Costa Rica	5094118	100	33	3966556	4051.56	979.019	1	2	4	22	28	1948546	2	13	73	903	2673	2	10	15.4629	88.1929	94.6071	24.3064	0.600714	14.1175	1.43303	5.90878	2.73844	4.47953	4.54973	3.19074	-0.509636	2.64742	1.77644	0.359788	4.60517
34	Costa Rica	5094118	100	33	3966556	4051.56	979.019	1	2	4	22	28	1948546	2	14	97	1000	2250	0	10							1.90416	7.04734							1.95265	0.644039	4.60517
34	Costa Rica	5094118	100	33	3966556	4051.56	979.019	1	2	4	22	28	1948546	2	15																						4.60517
34	Costa Rica	5094118	100	33	3966556	4051.56	979.019	1	2	4	22	28	1948546	2	16																						4.60517
34	Costa Rica	5094118	100	33	3966556	4051.56	979.019	1	2	4	22	28	1948546	2	17																						4.60517
34	Costa Rica	5094118	100	33	3966556	4051.56	979.019	1	2	4	22	28	1948546	2	18																						4.60517
35	Croatia	4105267	73	44	2327904	5302.8	438.996	1	1	2	15	26	2093577	3	1						0.015	69.405	98.3	4.4	2.485	12.815			-4.19971	4.23996	4.58802	1.4816	0.910273	2.55062			4.29046
35	Croatia	4105267	73	44	2327904	5302.8	438.996	1	1	2	15	26	2093577	3	2	1					1.51929	79.4521	97.6986	6.49	1.99143	10.6414	0.024359	0.024359	0.41824	4.37515	4.58189	1.87026	0.688852	2.36475	-3.71486	-3.71486	4.29046
35	Croatia	4105267	73	44	2327904	5302.8	438.996	1	1	2	15	26	2093577	3	3	8	9		0	0	3.05214	79.9807	96.8993	7.16357	2.67143	10.1257	0.194872	0.219231	1.11584	4.38179	4.57367	1.96901	0.982613	2.31508	-1.51763	-1.63541	4.29046
35	Croatia	4105267	73	44	2327904	5302.8	438.996	1	1	2	15	26	2093577	3	4	6	15	118	0	0	1.86	77.2679	97.415	7.30929	1.83214	12.7464	0.146154	0.365384	0.620577	4.34728	4.57898	1.98915	0.605486	2.54525	-1.00681	-1.9231	4.29046
35	Croatia	4105267	73	44	2327904	5302.8	438.996	1	1	2	15	26	2093577	3	5	54	69	176	0	0	0.171429	72.1314	98.3929	8.37643	1.74714	15.7371	1.31538	1.55897	-1.76359	4.27849	4.58897	2.12542	0.557982	2.75602	0.444027	0.274128	4.29046
35	Croatia	4105267	73	44	2327904	5302.8	438.996	1	1	2	15	26	2093577	3	6	313	382		0	0	1.19286	75.4286	98.0343	4.47429	3.26429	13.7457	7.62435	9.15897	0.176351	4.32319	4.58532	1.49835	1.18304	2.62073	2.21473	2.03135	4.29046
35	Croatia	4105267	73	44	2327904	5302.8	438.996	1	1	2	15	26	2093577	3	7	485	867	3856	6	6	0.533571	71.0571	97.6464	5.42714	2.15143	16.2057	11.8141	19.341	-0.628162	4.26348	4.58135	1.69141	0.766132	2.78536	2.96223	2.46929	4.29046
35	Croatia	4105267	73	44	2327904	5302.8	438.996	1	1	2	15	26	2093577	3	8	415	1282	5307	10	16	0	62.2193	98.3457	9.35714	1.86643	20.7029	10.109	26.7218		4.13066	4.58849	2.23614	0.624027	3.03027	3.28548	2.31342	4.29046
35	Croatia	4105267	73	44	2327904	5302.8	438.996	1	1	2	15	26	2093577	3	9	422	1704	6037	9	25	1.26214	65.4414	98.0621	11.2843	1.67643	18.5579	10.2795	30.6436	0.232811	4.18116	4.5856	2.42341	0.516666	2.92089	3.42242	2.33015	4.29046
35	Croatia	4105267	73	44	2327904	5302.8	438.996	1	1	2	15	26	2093577	3	10	204	1908	9751	22	47	1.73357	66.9536	97.6879	12.5071	1.76214	22.615	4.96923	25.7961	0.550184	4.204	4.58178	2.5263	0.566531	3.11861	3.25022	1.60326	4.29046
35	Croatia	4105267	73	44	2327904	5302.8	438.996	1	1	2	15	26	2093577	3	11	139	2047	6163	12	59	1.30429	70.7593	97.1886	14.2021	1.24571	19.8329	3.38589	18.3179	0.265656	4.25928	4.57665	2.65339	0.219709	2.98734	2.90788	1.21962	4.29046
35	Croatia	4105267	73	44	2327904	5302.8	438.996	1	1	2	15	26	2093577	3	12	62	2109	7656	21	80	5.22929	69.735	97.5357	12.775	1.645	18.8771	1.51025	11.4243	1.65427	4.2447	4.58022	2.54749	0.49774	2.93795	2.43575	0.412279	4.29046
35	Croatia	4105267	73	44	2327904	5302.8	438.996	1	1	2	15	26	2093577	3	13	95	2204	7507	11	91	2.39429	71.0993	97.3921	15.2814	2.05	17.7107	2.3141	7.50256	0.873085	4.26408	4.57875	2.72664	0.71784	2.87417	2.01524	0.839021	4.29046
35	Croatia	4105267	73	44	2327904	5302.8	438.996	1	1	2	15	26	2093577	3	14	32	2236	8320	4	95	3.79929	73.4264	97.7407	16.1279	1.93571	14.2521	0.779486	4.11666	1.33481	4.29628	4.58232	2.78055	0.660476	2.65691	1.41504	-0.24912	4.29046
35	Croatia	4105267	73	44	2327904	5302.8	438.996	1	1	2	15	26	2093577	3	15	16	2252	6992	5	100	2.55929	67.4921	98.5564	14.915	1.86357		0.389743	2.36282	0.939728	4.21201	4.59063	2.70237	0.622495		0.859855	-0.942267	4.29046
35	Croatia	4105267	73	44	2327904	5302.8	438.996	1	1	2	15	26	2093577	3	16																						4.29046
35	Croatia	4105267	73	44	2327904	5302.8	438.996	1	1	2	15	26	2093577	3	17																						4.29046
35	Croatia	4105267	73	44	2327904	5302.8	438.996	1	1	2	15	26	2093577	3	18																						4.29046
36	Cuba	11326616	106	42	8734561	9572.45	912.469	1	2	4	35	75	560754	2	1						0.03	64.7	101.82	22.85	7.71	22.51			-3.50656	4.16976	4.62321	3.12895	2.04252	3.11396			4.66344
36	Cuba	11326616	106	42	8734561	9572.45	912.469	1	2	4	35	75	560754	2	2	3					0.147143	67.9214	101.784	24.6557	6.32429	19.38	0.0264863	0.0264863	-1.91635	4.21835	4.62286	3.20501	1.8444	2.96424	-3.63113	-3.63113	4.66344
36	Cuba	11326616	106	42	8734561	9572.45	912.469	1	2	4	35	75	560754	2	3	8	11		1	1	0	69.2314	101.793	25.8671	5.76286	23.3743	0.0706301			4.23745	4.62294	3.25297	1.75143	3.15164		-2.6503	4.66344
36	Cuba	11326616	106	42	8734561	9572.45	912.469	1	2	4	35	75	560754	2	4	56	67		0	1	0	65.0871	101.44	26.5186	4.17143	24.77	0.494411			4.17573	4.61947	3.27785	1.42826	3.20963		-0.704389	4.66344
36	Cuba	11326616	106	42	8734561	9572.45	912.469	1	2	4	35	75	560754	2	5	166	233	3106	5	6	0.387143	66.9943	101.111	26.7714	3.98286	23.6957	1.46557	0.035315	-0.948961	4.20461	4.61622	3.28734	1.382	3.16529	-3.34345	0.382247	4.66344
36	Cuba	11326616	106	42	8734561	9572.45	912.469	1	2	4	35	75	560754	2	6	282	515	7878	6	12	0.141429	69.4457	101.133	27.9429	2.34714	24.4886	2.48971	0.344322	-1.95596	4.24055	4.61644	3.33016	0.853199	3.19821	-1.06618	0.912167	4.66344
36	Cuba	11326616	106	42	8734561	9572.45	912.469	1	2	4	35	75	560754	2	7	347	862	11294	12	24	1.20143	70.8557	101.297	29.0814	3.16143	25.3083	3.06358	1.43026	0.183511	4.26065	4.61806	3.3701	1.15102	3.23113	0.357856	1.11958	4.66344
36	Cuba	11326616	106	42	8734561	9572.45	912.469	1	2	4	35	75	560754	2	8	338	1200	12817	16	40	0.978571	72.8986	101.07	28.8686	3.99	24.08	2.98412	2.85169	-0.0216615	4.28907	4.61581	3.36275	1.38379	3.18138	1.04791	1.09331	4.66344
36	Cuba	11326616	106	42	8734561	9572.45	912.469	1	2	4	35	75	560754	2	9	300	1500	13275	18	58	0.2	69.3314	101.146	28.8129	2.85714	25.6343	2.64863	5.156	-1.60944	4.2389	4.61656	3.36082	1.04982	3.24393	1.64016	0.974042	4.66344
36	Cuba	11326616	106	42	8734561	9572.45	912.469	1	2	4	35	75	560754	2	10	366	1866	14151	11	69	1.69857	72.15	101.213	28.7943	3.35286	24.7	3.23133	6.76283	0.529788	4.27875	4.61723	3.36018	1.20981	3.2068	1.91144	1.17289	4.66344
36	Cuba	11326616	106	42	8734561	9572.45	912.469	1	2	4	35	75	560754	2	11	334	2200	13814	10	79	14.8843	81.7357	101.171	26.6386	5.17	17.85	2.94881	7.13364	2.70031	4.40349	4.61682	3.28236	1.64287	2.882	1.96482	1.0814	4.66344
36	Cuba	11326616	106	42	8734561	9572.45	912.469	1	2	4	35	75	560754	2	12	253	2453	13537	0	79	8.13571	80.4514	101.139	27.7286	3.42429	24.176	2.23368	6.38319	2.09626	4.38765	4.61649	3.32246	1.23089	3.18536	1.85367	0.803649	4.66344
36	Cuba	11326616	106	42	8734561	9572.45	912.469	1	2	4	35	75	560754	2	13	117	2570	1234	3	82	18.95	84.0843	101.04	27.8414	3.98143		1.03297	4.21132	2.9418	4.43182	4.61552	3.32653	1.38164		1.43778	0.0324335	4.66344
36	Cuba	11326616	106	42	8734561	9572.45	912.469	1	2	4	35	75	560754	2	14	106	2676										0.935849	2.62214							0.963992	-0.0663014	4.66344
36	Cuba	11326616	106	42	8734561	9572.45	912.469	1	2	4	35	75	560754	2	15	69	2745										0.609185	1.42143							0.351664	-0.495634	4.66344
36	Cuba	11326616	106	42	8734561	9572.45	912.469	1	2	4	35	75	560754	2	16																						4.66344
36	Cuba	11326616	106	42	8734561	9572.45	912.469	1	2	4	35	75	560754	2	17																						4.66344
36	Cuba	11326616	106	42	8734561	9572.45	912.469	1	2	4	35	75	560754	2	18																						4.66344
37	Cyprus	1207359	131	38	794548	2280.4	348.425	1	1	2	18	41	401408	1	1						0.03	82.26	99.7	15.215	4.76	15.85			-3.50656	4.40988	4.60217	2.72228	1.56025	2.76317			4.8752
37	Cyprus	1207359	131	38	794548	2280.4	348.425	1	1	2	18	41	401408	1	2	2					0.202143	77.3814	99.5579	15.4471	3.31429	15.4114	0.165651	0.165651	-1.59878	4.34875	4.60074	2.73742	1.19824	2.73511	-1.79787	-1.79787	4.8752
37	Cyprus	1207359	131	38	794548	2280.4	348.425	1	1	2	18	41	401408	1	3	44	46		0	0	3.87857	77.3657	99.0586	15.1636	4.60643	13.0643	3.64432	3.80997	1.35547	4.34854	4.59571	2.7189	1.52745	2.56988	1.33762	1.29317	4.8752
37	Cyprus	1207359	131	38	794548	2280.4	348.425	1	1	2	18	41	401408	1	4	70	116		0	0	0.345714	67.4871	99.3471	13.3007	3.3	17.565	5.79778	9.27645	-1.06214	4.21194	4.59862	2.58782	1.19392	2.86591	2.22748	1.75747	4.8752
37	Cyprus	1207359	131	38	794548	2280.4	348.425	1	1	2	18	41	401408	1	5	114	230		6	6	1.45857	77.865	99.0393	15.8364	5.15357	18.8986	9.4421	16.6479	0.377457	4.35498	4.59552	2.76231	1.63969	2.93909	2.81228	2.24518	4.8752
37	Cyprus	1207359	131	38	794548	2280.4	348.425	1	1	2	18	41	401408	1	6	235	465		3	9	0.486429	75.0293	99.4636	16.0886	4.64286	19.3193	19.464	34.0412	-0.720665	4.31788	4.59979	2.77811	1.53533	2.9611	3.52757	2.96856	4.8752
37	Cyprus	1207359	131	38	794548	2280.4	348.425	1	1	2	18	41	401408	1	7	197	662		2	11	0.535	69.0971	99.5914	16.5057	2.57357	20.8207	16.3166	48.4529	-0.625489	4.23551	4.60108	2.80371	0.945295	3.03595	3.88059	2.79218	4.8752
37	Cyprus	1207359	131	38	794548	2280.4	348.425	1	1	2	18	41	401408	1	8	110	772		1	12	0.0878571	64.4921	99.26	18.7493	3.07429	23.115	9.1108	56.2385	-2.43204	4.16654	4.59774	2.93116	1.12307	3.14048	4.0296	2.20946	4.8752
37	Cyprus	1207359	131	38	794548	2280.4	348.425	1	1	2	18	41	401408	1	9	50	822		2	14	0.875	72.6043	99.0943	17.9036	3.26429	20.3021	4.14127	54.5819	-0.133531	4.28502	4.59607	2.885	1.18304	3.01073	3.9997	1.421	4.8752
37	Cyprus	1207359	131	38	794548	2280.4	348.425	1	1	2	18	41	401408	1	10	55	877		1	15	1.07857	74.0957	99.1229	18.5157	3.79286	22.0007	4.5554	46.6307	0.0756374	4.30536	4.59636	2.91862	1.33312	3.09107	3.84226	1.51631	4.8752
37	Cyprus	1207359	131	38	794548	2280.4	348.425	1	1	2	18	41	401408	1	11	26	903		1	16	0.185714	65.2286	99.5186	20.3893	2.61143	23.6257	2.15346	40.0875	-1.68355	4.1779	4.60034	3.01501	0.959897	3.16234	3.69106	0.767076	4.8752
37	Cyprus	1207359	131	38	794548	2280.4	348.425	1	1	2	18	41	401408	1	12	18	921		1	17	0	44.1257	99.3793	27.5621	2.94643	26.7829	1.49086	55.493		3.78704	4.59894	3.31644	1.08059	3.28776	4.01626	0.399351	4.8752
37	Cyprus	1207359	131	38	794548	2280.4	348.425	1	1	2	18	41	401408	1	13	19	940		0	17	0.119286	53.7786	99.2829	23.0371	4.20143	26.705	1.57368	53.6709	-2.12623	3.98488	4.59797	3.13711	1.43542	3.28485	3.98287	0.453419	4.8752
37	Cyprus	1207359	131	38	794548	2280.4	348.425	1	1	2	18	41	401408	1	14																						4.8752
37	Cyprus	1207359	131	38	794548	2280.4	348.425	1	1	2	18	41	401408	1	15																						4.8752
37	Cyprus	1207359	131	38	794548	2280.4	348.425	1	1	2	18	41	401408	1	16																						4.8752
37	Cyprus	1207359	131	38	794548	2280.4	348.425	1	1	2	18	41	401408	1	17																						4.8752
37	Cyprus	1207359	131	38	794548	2280.4	348.425	1	1	2	18	41	401408	1	18																						4.8752
38	Czech Republic	10708981	139	43	7844036			1	1	2	17	23	5727200	2	1						2.75	89.43	96.1	6.62	4.48	3.44			1.0116	4.49346	4.56539	1.8901	1.49962	1.23547			4.93447
38	Czech Republic	10708981	139	43	7844036			1	1	2	17	23	5727200	2	2	3					2.43857	84.0114	96.0729	3.16571	3.97143	5.35571	0.0280139	0.0280139	0.891412	4.43095	4.56511	1.15238	1.37913	1.67816	-3.57506	-3.57506	4.93447
38	Czech Republic	10708981	139	43	7844036			1	1	2	17	23	5727200	2	3	29	32	717	0	0	1.97714	83.4386	96.8643	3.33571	3.43571	7.08143	0.270801	0.298815	0.681653	4.42411	4.57331	1.20469	1.23422	1.95748	-1.20793	-1.30637	4.93447
38	Czech Republic	10708981	139	43	7844036			1	1	2	17	23	5727200	2	4	266	298	4284	0	0	1.29286	78.6386	97.8186	5.90286	3.61429	10.6629	2.4839	2.73602	0.256855	4.36486	4.58311	1.77544	1.28489	2.36677	1.0065	0.909828	4.93447
38	Czech Republic	10708981	139	43	7844036			1	1	2	17	23	5727200	2	5	863	1161	12432	0	0	1.32	74.4329	98.8157	3.59429	2.63857	11.2143	8.05866	10.3931	0.277632	4.3099	4.59326	1.27935	0.970238	2.41719	2.34115	2.08675	4.93447
38	Czech Republic	10708981	139	43	7844036			1	1	2	17	23	5727200	2	6	1656	2817	26524	11	11	0.295714	70.61	98.2571	2.53571	2.86429	13.8143	15.4637	26.0529	-1.21836	4.25717	4.58759	0.930475	1.05232	2.6257	3.26013	2.73849	4.93447
38	Czech Republic	10708981	139	43	7844036			1	1	2	17	23	5727200	2	7	1770	4587	42642	48	59	0.174286	67.6614	98.15	6.24429	2.03286	15.77	16.5282	41.3111	-1.74706	4.21452	4.5865	1.83167	0.709442	2.75811	3.72113	2.80507	4.93447
38	Czech Republic	10708981	139	43	7844036			1	1	2	17	23	5727200	2	8	1404	5991	45100	70	129	0.288571	63.8986	98.1029	9.36429	2.25429	16.1457	13.1105	50.3222	-1.24281	4.1573	4.58602	2.2369	0.812833	2.78165	3.91845	2.57341	4.93447
38	Czech Republic	10708981	139	43	7844036			1	1	2	17	23	5727200	2	9	755	6746	44165	52	181	0.21	62.69	97.8957	9.71857	2.46429	18.895	7.05016	49.1363	-1.56065	4.1382	4.5839	2.27404	0.901902	2.9389	3.8946	1.95305	4.93447
38	Czech Republic	10708981	139	43	7844036			1	1	2	17	23	5727200	2	10	658	7404	46583	37	218	0.0457143	61.2229	97.2971	11.3529	2.24714	17.8243	6.14438	43.3188	-3.08534	4.11452	4.57777	2.42947	0.80966	2.88056	3.76859	1.81554	4.93447
38	Czech Republic	10708981	139	43	7844036			1	1	2	17	23	5727200	2	11	405	7809	43387	27	245	2.75714	72.3657	97.0486	10.5471	2.86143	12.1486	3.78187	36.8476	1.01419	4.28173	4.57521	2.35585	1.05132	2.49721	3.60679	1.33022	4.93447
38	Czech Republic	10708981	139	43	7844036			1	1	2	17	23	5727200	2	12	340	8149	45129	31	276	4.43	68.96	97.4157	11.3171	2.32571	17.18	3.17491	31.4596	1.4884	4.23353	4.57899	2.42632	0.844027	2.84375	3.4487	1.15528	4.93447
38	Czech Republic	10708981	139	43	7844036			1	1	2	17	23	5727200	2	13	360	8509	45585	20	296	1.52429	64.4271	97.7786	11.8929	1.73571	19.2729	3.36166	25.3526	0.421526	4.16553	4.58271	2.47594	0.551419	2.9587	3.23288	1.21244	4.93447
38	Czech Republic	10708981	139	43	7844036			1	1	2	17	23	5727200	2	14	435	8944	46963	18	314	3.38714	71.3486	98.4314	13.0414	2.56	17.3	4.06201	23.9238	1.21999	4.26758	4.58936	2.56813	0.940007	2.85071	3.17488	1.40168	4.93447
38	Czech Republic	10708981	139	43	7844036			1	1	2	17	23	5727200	2	15																						4.93447
38	Czech Republic	10708981	139	43	7844036			1	1	2	17	23	5727200	2	16																						4.93447
38	Czech Republic	10708981	139	43	7844036			1	1	2	17	23	5727200	2	17																						4.93447
38	Czech Republic	10708981	139	43	7844036			1	1	2	17	23	5727200	2	18																						4.93447
39	Democratic Republic of Congo	89561403	40	17	37376673	9061.72	4124.68	1	2	4	45		932043	2	1						14.15	83.83	95.58	25.93	1.08	20.13			2.64971	4.42879	4.55996	3.2554	0.076961	3.00221			3.68888
39	Democratic Republic of Congo	89561403	40	17	37376673	9061.72	4124.68	1	2	4	45		932043	2	2	1					9.92429	85.7143	95.5671	25.2857	1.19	15.86	0.00111655	0.00111655	2.29498	4.45102	4.55983	3.23024	0.173953	2.7638	-6.79751	-6.79751	3.68888
39	Democratic Republic of Congo	89561403	40	17	37376673	9061.72	4124.68	1	2	4	45		932043	2	3	2	3		0	0	6.45	84.6329	95.5929	25.3286	1.05857	17.6029	0.0022331		1.86408	4.43832	4.5601	3.23193	0.0569203	2.86806		-6.10436	3.68888
39	Democratic Republic of Congo	89561403	40	17	37376673	9061.72	4124.68	1	2	4	45		932043	2	4	42	45		2	2	8.72	84.7529	95.6171	24.8786	1.07429	21.8643	0.0468952		2.16562	4.43974	4.56035	3.21401	0.071656	3.08485		-3.05984	3.68888
39	Democratic Republic of Congo	89561403	40	17	37376673	9061.72	4124.68	1	2	4	45		932043	2	5	53	98		6	8	5.83	82.68	95.5686	25.4571	0.84	19.86	0.0591773		1.76302	4.41498	4.55984	3.237	-0.174353	2.98871		-2.82722	3.68888
39	Democratic Republic of Congo	89561403	40	17	37376673	9061.72	4124.68	1	2	4	45		932043	2	6	82	180		10	18	23.11	87.8729	95.6043	25.23	0.978571	19.3643	0.0915573		3.14027	4.47589	4.56022	3.22803	-0.0216615	2.96343		-2.39079	3.68888
39	Democratic Republic of Congo	89561403	40	17	37376673	9061.72	4124.68	1	2	4	45		932043	2	7	61	241		2	20	21.8557	85.3886	95.6	25.2343	0.92	17.6686	0.0681097		3.08446	4.44721	4.56017	3.2282	-0.0833816	2.87179		-2.68664	3.68888
39	Democratic Republic of Congo	89561403	40	17	37376673	9061.72	4124.68	1	2	4	45		932043	2	8	109	350		5	25	11.8971	88.3729	95.6914	24.26	1.07571	18.36	0.121704		2.4763	4.48156	4.56113	3.18883	0.0729849	2.91017		-2.10616	3.68888
39	Democratic Republic of Congo	89561403	40	17	37376673	9061.72	4124.68	1	2	4	45		932043	2	9	121	471		5	30	13.4	83.7357	95.7086	25.4929	0.821429	20.2771	0.135103		2.59525	4.42767	4.56131	3.2384	-0.19671	3.00949		-2.00172	3.68888
39	Democratic Republic of Congo	89561403	40	17	37376673	9061.72	4124.68	1	2	4	45		932043	2	10	213	684		4	34	6.81429	87.2114	95.7343	24.6714	1.24286	15.85	0.237826		1.91902	4.46834	4.56158	3.20565	0.217413	2.76317		-1.43622	3.68888
39	Democratic Republic of Congo	89561403	40	17	37376673	9061.72	4124.68	1	2	4	45		932043	2	11	418	1102		10	44	14.0214	86.7586	95.7657	24.4557	1.34571	12.5143	0.466719		2.64059	4.46313	4.5619	3.19686	0.296925	2.52687		-0.762028	3.68888
39	Democratic Republic of Congo	89561403	40	17	37376673	9061.72	4124.68	1	2	4	45		932043	2	12	527	1629		17	61	3.94429	83.9986	95.8286	24.1586	1.29571	18.8557	0.588423		1.37227	4.4308	4.56256	3.18464	0.259062	2.93682		-0.530309	3.68888
39	Democratic Republic of Congo	89561403	40	17	37376673	9061.72	4124.68	1	2	4	45		932043	2	13	668	2297		6	67	1.57	81.89	95.79	25.0857	1.10857		0.745857		0.451076	4.40538	4.56216	3.2223	0.103072			-0.293221	3.68888
39	Democratic Republic of Congo	89561403	40	17	37376673	9061.72	4124.68	1	2	4	45		932043	2	14																						3.68888
39	Democratic Republic of Congo	89561403	40	17	37376673	9061.72	4124.68	1	2	4	45		932043	2	15																						3.68888
39	Democratic Republic of Congo	89561403	40	17	37376673	9061.72	4124.68	1	2	4	45		932043	2	16																						3.68888
39	Democratic Republic of Congo	89561403	40	17	37376673	9061.72	4124.68	1	2	4	45		932043	2	17																						3.68888
39	Democratic Republic of Congo	89561403	40	17	37376673	9061.72	4124.68	1	2	4	45		932043	2	18																						3.68888
40	Denmark	5792202	137	42	5091100	9295.17	547.714	1	1	2	12	24	6428701	3	1						8.16	88.52	99.83	5.96	10.6	2.02			2.09924	4.48323	4.60347	1.78507	2.36085	0.703098			4.91998
40	Denmark	5792202	137	42	5091100	9295.17	547.714	1	1	2	12	24	6428701	3	2	1					3.56143	89.3129	99.3286	2.99429	5.30429	4.66857	0.0172646	0.0172646	1.27016	4.49215	4.59843	1.09671	1.66852	1.54085	-4.0591	-4.0591	4.91998
40	Denmark	5792202	137	42	5091100	9295.17	547.714	1	1	2	12	24	6428701	3	3	19	20		0	0	1.21	92.0671	99.6157	3.79714	3.99571	5.71143	0.328027	0.310763	0.19062	4.52252	4.60132	1.33425	1.38522	1.74247	-1.16873	-1.11466	4.91998
40	Denmark	5792202	137	42	5091100	9295.17	547.714	1	1	2	12	24	6428701	3	4	655	675		0	0	1.74	87.1271	100.123	4.68714	5.93714	7.90714	11.3083	11.6191	0.553885	4.46737	4.6064	1.54482	1.78123	2.06777	2.45265	2.42554	4.91998
40	Denmark	5792202	137	42	5091100	9295.17	547.714	1	1	2	12	24	6428701	3	5	477	1152		4	4	0.621429	85.6714	101.887	5.11571	4.71286	9.47286	8.23521	19.7507	-0.475734	4.45052	4.62387	1.63232	1.55029	2.24843	2.98319	2.10842	4.91998
40	Denmark	5792202	137	42	5091100	9295.17	547.714	1	1	2	12	24	6428701	3	6	726	1878		30	34	0.0271429	75.5829	102.959	2.93	3.33429	15.3029	12.5341	31.6805	-3.60664	4.32523	4.63433	1.075	1.20426	2.72804	3.4557	2.52845	4.91998
40	Denmark	5792202	137	42	5091100	9295.17	547.714	1	1	2	12	24	6428701	3	7	1550	3428	13940	70	104	0.962857	78.9186	101.381	3.99	6.03571	13.1157	26.7601	37.5332	-0.0378502	4.36842	4.61889	1.38379	1.79769	2.57381	3.62523	3.28691	4.91998
40	Denmark	5792202	137	42	5091100	9295.17	547.714	1	1	2	12	24	6428701	3	8	2257	5685	32289	114	218	0.0914286	80.7614	102.247	7.01571	3.43429	17.3271	38.9662	63.2229	-2.3922	4.3915	4.62739	1.94815	1.23381	2.85227	4.14667	3.66269	4.91998
40	Denmark	5792202	137	42	5091100	9295.17	547.714	1	1	2	12	24	6428701	3	9	1244	6929	20170	91	309	0.065	75.635	101.14	6.715	5.56833	18.725	21.4772	61.0303	-2.73337	4.32592	4.61651	1.90434	1.7171	2.92986	4.11137	3.06699	4.91998
40	Denmark	5792202	137	42	5091100	9295.17	547.714	1	1	2	12	24	6428701	3	10	1197	8126	34241	75	384	0.382857	74.84	101.891	8.91571	2.37143	20.3486	20.6657	39.6222	-0.960093	4.31535	4.62391	2.18782	0.863493	3.01301	3.67939	3.02848	4.91998
40	Denmark	5792202	137	42	5091100	9295.17	547.714	1	1	2	12	24	6428701	3	11	1096	9222	76544	59	443	3.17714	84.3557	100.143	8.25143	3.38429	13.0229	18.922	37.2915	1.15598	4.43504	4.6066	2.11039	1.21914	2.56671	3.61877	2.94032	4.91998
40	Denmark	5792202	137	42	5091100	9295.17	547.714	1	1	2	12	24	6428701	3	12	975	10197	91315	57	500	0.14	79.88	101.289	9.24571	4.07857	21.2171	16.833	32.0776	-1.96611	4.38053	4.61797	2.22416	1.40575	3.05481	3.46816	2.82334	4.91998
40	Denmark	5792202	137	42	5091100	9295.17	547.714	1	1	2	12	24	6428701	3	13	684	10881	73506	34	534	1.22429	75.36	100.819	7.87	5.15857	19.3257	11.809	23.6698	0.202358	4.32228	4.61332	2.06306	1.64066	2.96144	3.1642	2.46886	4.91998
40	Denmark	5792202	137	42	5091100	9295.17	547.714	1	1	2	12	24	6428701	3	14	450	11331	67115	20	554	1.97286	79.46	101.53	10.96	4.05143	18.794	7.76907	16.8848	0.679483	4.37525	4.62035	2.39425	1.39907	2.93354	2.82641	2.05015	4.91998
40	Denmark	5792202	137	42	5091100	9295.17	547.714	1	1	2	12	24	6428701	3	15	363	11694	69138	11	565	1.29857	80.5914	102.461	12.5443	2.76714		6.26705	13.1901	0.261265	4.38939	4.62949	2.52927	1.01782		2.57947	1.83531	4.91998
40	Denmark	5792202	137	42	5091100	9295.17	547.714	1	1	2	12	24	6428701	3	16																						4.91998
40	Denmark	5792202	137	42	5091100	9295.17	547.714	1	1	2	12	24	6428701	3	17																						4.91998
40	Denmark	5792202	137	42	5091100	9295.17	547.714	1	1	2	12	24	6428701	3	18																						4.91998
41	Dominican Republic	10847910	225	28	8615868	5089.38	1692.91	1	2	4	33	69	11903	3	1						1.03	77.01	100.94	25.49	4.56	16.56			0.0295588	4.34394	4.61453	3.23829	1.51732	2.80699			5.4161
41	Dominican Republic	10847910	225	28	8615868	5089.38	1692.91	1	2	4	33	69	11903	3	2	1					3.04571	78.4829	101.043	25.59	3.42286	18.7429	0.00921837	0.00921837	1.11374	4.36288	4.61554	3.2422	1.23048	2.93081	-4.68656	-4.68656	5.4161
41	Dominican Republic	10847910	225	28	8615868	5089.38	1692.91	1	2	4	33	69	11903	3	3	4	5		0	0	2.73	77.0443	101.114	25.4586	4.20143	17.5143	0.0368735	0.0460918	1.0043	4.34438	4.61625	3.23705	1.43542	2.86302	-3.07712	-3.30026	5.4161
41	Dominican Republic	10847910	225	28	8615868	5089.38	1692.91	1	2	4	33	69	11903	3	4	6	11		0	0	0.951429	74.2814	100.931	25.38	3.82429	18.7914	0.0553102	0.101402	-0.0497907	4.30786	4.61444	3.23396	1.34137	2.9334	-2.28866	-2.8948	5.4161
41	Dominican Republic	10847910	225	28	8615868	5089.38	1692.91	1	2	4	33	69	11903	3	5	234	245		3	3	2.25143	72.8271	101.223	25.6443	5.20143	19.9	2.1571	1.83445	0.811565	4.28809	4.61732	3.24432	1.64893	2.99072	0.606747	0.768764	5.4161
41	Dominican Republic	10847910	225	28	8615868	5089.38	1692.91	1	2	4	33	69	11903	3	6	656	901		25	28	0.49	72.8214	100.84	25.9714	3.78857	21.68	6.04725	7.5314	-0.71335	4.28801	4.61353	3.257	1.33199	3.07639	2.01908	1.7996	5.4161
41	Dominican Republic	10847910	225	28	8615868	5089.38	1692.91	1	2	4	33	69	11903	3	7	844	1745		49	77	1.89286	72.9714	100.703	26.2643	2.33429	23.2214	7.7803	15.1734	0.638087	4.29007	4.61217	3.26821	0.847706	3.14508	2.71955	2.05159	5.4161
41	Dominican Republic	10847910	225	28	8615868	5089.38	1692.91	1	2	4	33	69	11903	3	8	1422	3167		58	135	1.26571	78.0657	100.874	26.94	3.25	21.6357	13.1085	24.5485	0.235637	4.35755	4.61387	3.29361	1.17866	3.07435	3.20065	2.57326	5.4161
41	Dominican Republic	10847910	225	28	8615868	5089.38	1692.91	1	2	4	33	69	11903	3	9	1797	4964		82	217	1.96857	75.5243	100.989	26.9143	3.29429	21.355	16.5654	37.7123	0.677308	4.32445	4.61501	3.29266	1.19219	3.06129	3.62999	2.80732	5.4161
41	Dominican Republic	10847910	225	28	8615868	5089.38	1692.91	1	2	4	33	69	11903	3	10	1136	6100		56	273	0.218571	70.0871	100.967	27.7929	3.46714	22.6157	10.4721	45.6033	-1.52064	4.24974	4.6148	3.32478	1.24333	3.11864	3.81998	2.34871	5.4161
41	Dominican Republic	10847910	225	28	8615868	5089.38	1692.91	1	2	4	33	69	11903	3	11	1652	7752		53	326	1.29143	74.3643	100.859	27.4486	3.17	21.5529	15.2287	55.4485	0.255749	4.30898	4.61372	3.31231	1.15373	3.07051	4.01545	2.72318	5.4161
41	Dominican Republic	10847910	225	28	8615868	5089.38	1692.91	1	2	4	33	69	11903	3	12	2304	10056		59	385	0.827143	74.5729	100.921	27.9357	3.68857	21.8843	21.2391	66.3354	-0.189778	4.31178	4.61434	3.32991	1.30524	3.08577	4.19472	3.05584	5.4161
41	Dominican Republic	10847910	225	28	8615868	5089.38	1692.91	1	2	4	33	69	11903	3	13	2011	12067		39	424	0.657143	72.9214	100.896	27.94	3.71143	22.4986	18.5381	55.6697	-0.419854	4.28938	4.61409	3.33006	1.31142	3.11345	4.01944	2.91983	5.4161
41	Dominican Republic	10847910	225	28	8615868	5089.38	1692.91	1	2	4	33	69	11903	3	14	2529	14596		34	458	1.03	76.6314	100.823	28.0586	3.05429	19.73	23.3132	57.2461	0.0295588	4.33901	4.61337	3.33429	1.11655	2.98214	4.04736	3.14902	5.4161
41	Dominican Republic	10847910	225	28	8615868	5089.38	1692.91	1	2	4	33	69	11903	3	15																						5.4161
41	Dominican Republic	10847910	225	28	8615868	5089.38	1692.91	1	2	4	33	69	11903	3	16																						5.4161
41	Dominican Republic	10847910	225	28	8615868	5089.38	1692.91	1	2	4	33	69	11903	3	17																						5.4161
41	Dominican Republic	10847910	225	28	8615868	5089.38	1692.91	1	2	4	33	69	11903	3	18																						5.4161
42	East Timor	1318445	89	19				2	2	4	19			1	1						0.83	77.82	96.22	25.97	0.54	23.04			-0.18633	4.3544	4.56664	3.25694	-0.616186	3.13723			4.48864
42	East Timor	1318445	89	19				2	2	4	19			1	2	1					0.525714	76.3157	96.2486	26.1471	1.40571	21.6271	0.0758469	0.0758469	-0.642997	4.33488	4.56693	3.26374	0.340546	3.07395	-2.57904	-2.57904	4.48864
42	East Timor	1318445	89	19				2	2	4	19			1	3	0	1				2.36	74.4843	96.0429	26.3914	0.971429	20.1367			0.858662	4.31059	4.56479	3.27304	-0.0289875	3.00254			4.48864
42	East Timor	1318445	89	19				2	2	4	19			1	4	0	1				4.92857	78.3886	96.1029	26.27	0.7	22.3471			1.59505	4.36168	4.56542	3.26843	-0.356675	3.1067			4.48864
42	East Timor	1318445	89	19				2	2	4	19			1	5	1	2				12.8771	79.5571	96.1971	25.5043	0.774286	18.4229	0.0758469		2.55545	4.37648	4.5664	3.23885	-0.255814	2.91359		-2.57904	4.48864
42	East Timor	1318445	89	19				2	2	4	19			1	6	18	20				8.33	83.8271	96.2529	25.4657	1.73	17.508	1.36524		2.11986	4.42876	4.56698	3.23733	0.548121	2.86266		0.311334	4.48864
42	East Timor	1318445	89	19				2	2	4	19			1	7	24	44										1.82033									0.599016	4.48864
42	East Timor	1318445	89	19				2	2	4	19			1	8																						4.48864
42	East Timor	1318445	89	19				2	2	4	19			1	9																						4.48864
42	East Timor	1318445	89	19				2	2	4	19			1	10																						4.48864
42	East Timor	1318445	89	19				2	2	4	19			1	11																						4.48864
42	East Timor	1318445	89	19				2	2	4	19			1	12																						4.48864
42	East Timor	1318445	89	19				2	2	4	19			1	13																						4.48864
42	East Timor	1318445	89	19				2	2	4	19			1	14																						4.48864
42	East Timor	1318445	89	19				2	2	4	19			1	15																						4.48864
42	East Timor	1318445	89	19				2	2	4	19			1	16																						4.48864
42	East Timor	1318445	89	19				2	2	4	19			1	17																						4.48864
42	East Timor	1318445	89	19				2	2	4	19			1	18																						4.48864
43	Ecuador	17643054	71	29	10903407	10905.7	999.794	2	2	4	18	38	5365261	2	1						10.48	81.03	96.27	24.74	2.76	8.57			2.34947	4.39482	4.56716	3.20842	1.01523	2.14827			4.26268
43	Ecuador	17643054	71	29	10903407	10905.7	999.794	2	2	4	18	38	5365261	2	2	1					7.55714	84.1457	96.27	24.7357	2.08571	12.4829	0.00566795	0.00566795	2.02249	4.43255	4.56716	3.20825	0.735111	2.52436	-5.17293	-5.17293	4.26268
43	Ecuador	17643054	71	29	10903407	10905.7	999.794	2	2	4	18	38	5365261	2	3	13	14		0	0	10.7314	82.0743	96.1329	25.3671	2.26429	13.8843	0.0736834	0.0793513	2.37318	4.40762	4.56573	3.23345	0.817259	2.63076	-2.53387	-2.60798	4.26268
43	Ecuador	17643054	71	29	10903407	10905.7	999.794	2	2	4	18	38	5365261	2	4	14	28		1	1	11.3586	84.6786	96.25	24.1843	2.18	13.7586	0.0793513	0.147367	2.42997	4.43886	4.56695	3.1857	0.779325	2.62166	-1.91483	-2.53387	4.26268
43	Ecuador	17643054	71	29	10903407	10905.7	999.794	2	2	4	18	38	5365261	2	5	504	532		6	7	0.0485714	82.3886	96.3471	24.5729	1.91714	19.2986	2.85665	2.95867	-3.02472	4.41145	4.56796	3.20164	0.650836	2.96003	1.08474	1.04965	4.26268
43	Ecuador	17643054	71	29	10903407	10905.7	999.794	2	2	4	18	38	5365261	2	6	1303	1835		34	41	0.0142857	78.8943	96.1514	24.4014	2.21286	14.2	7.38534	10.0436	-4.2485	4.36811	4.56592	3.19464	0.794285	2.65324	2.30694	1.9995	4.26268
43	Ecuador	17643054	71	29	10903407	10905.7	999.794	2	2	4	18	38	5365261	2	7	1630	3465		104	145	8.34	79.7971	96.1014	24.2886	1.81143	16.1667	9.23876	18.0978	2.12106	4.37949	4.5654	3.19001	0.594116	2.78295	2.89579	2.22341	4.26268
43	Ecuador	17643054	71	29	10903407	10905.7	999.794	2	2	4	18	38	5365261	2	8	3792	7257		152	297	21.7471	83.5314	96.2243	24.3886	1.70571	15.08	21.4929	37.0174	3.07948	4.42522	4.56668	3.19411	0.533984	2.71337	3.61139	3.06772	4.26268
43	Ecuador	17643054	71	29	10903407	10905.7	999.794	2	2	4	18	38	5365261	2	9	1765	9022		124	421	17.7614	83.04	96.3414	24.1471	1.63429	15.545	10.0039	42.8384	2.87703	4.41932	4.5679	3.18417	0.491206	2.74374	3.75743	2.30298	4.26268
43	Ecuador	17643054	71	29	10903407	10905.7	999.794	2	2	4	18	38	5365261	2	10	13697	22719		155	576	1.06571	73.6029	96.2643	25	2.15714	16.3029	77.6339	95.4257	0.0636453	4.29868	4.5671	3.21888	0.768785	2.79134	4.55835	4.35201	4.26268
43	Ecuador	17643054	71	29	10903407	10905.7	999.794	2	2	4	18	38	5365261	2	11	15153	37872		487	1063	12.0529	80.8214	96.18	24.2429	2.18714	14.5443	85.8865	113.472	2.4893	4.39224	4.56622	3.18812	0.782596	2.6772	4.73156	4.45303	4.26268
43	Ecuador	17643054	71	29	10903407	10905.7	999.794	2	2	4	18	38	5365261	2	12	9633	47505		641	1704	9.03286	82.2029	96.15	24.6086	2.14571	14.66	54.5994	135.583	2.20087	4.40919	4.56591	3.20309	0.763472	2.68512	4.90958	4.00002	4.26268
43	Ecuador	17643054	71	29	10903407	10905.7	999.794	2	2	4	18	38	5365261	2	13	2699	50204		890	2594	10.4043	80.7286	96.19	24.5	1.98571	13.4214	15.2978	151.006	2.34222	4.39109	4.56633	3.19867	0.685979	2.59685	5.01732	2.72771	4.26268
43	Ecuador	17643054	71	29	10903407	10905.7	999.794	2	2	4	18	38	5365261	2	14	4361	54565		462	3056	2.79143	77.04	96.1814	24.3157	2.04714	13.3967	24.7179	167.8	1.02655	4.34432	4.56624	3.19112	0.716445	2.59501	5.12277	3.20753	4.26268
43	Ecuador	17643054	71	29	10903407	10905.7	999.794	2	2	4	18	38	5365261	2	15	2643	57208		257	3313							14.9804	90.9536							4.51035	2.70674	4.26268
43	Ecuador	17643054	71	29	10903407	10905.7	999.794	2	2	4	18	38	5365261	2	16																						4.26268
43	Ecuador	17643054	71	29	10903407	10905.7	999.794	2	2	4	18	38	5365261	2	17																						4.26268
43	Ecuador	17643054	71	29	10903407	10905.7	999.794	2	2	4	18	38	5365261	2	18																						4.26268
44	Egypt	102334404	103	24	42030812	24270.2	1731.78	1	2	3	117	284	12340832	5	1						0.34	61.85	101.66	10.52	3.34	13.29			-1.07881	4.12471	4.62163	2.35328	1.20597	2.58701			4.63473
44	Egypt	102334404	103	24	42030812	24270.2	1731.78	1	2	3	117	284	12340832	5	2	1					0.0871429	65.2057	101.056	13.7171	2.22571	12.3257	0.000977188	0.000977188	-2.44021	4.17755	4.61567	2.61865	0.800078	2.51169	-6.93083	-6.93083	4.63473
44	Egypt	102334404	103	24	42030812	24270.2	1731.78	1	2	3	117	284	12340832	5	3	0	1		0	0	0.67	66.4829	100.773	13.23	2.28857	13.2229			-0.400478	4.19694	4.61287	2.58249	0.827928	2.58195			4.63473
44	Egypt	102334404	103	24	42030812	24270.2	1731.78	1	2	3	117	284	12340832	5	4	0	1		0	0	1.47857	61.7086	100.777	14.78	2.14714	16.4786			0.391076	4.12242	4.61291	2.69327	0.764138	2.80206			4.63473
44	Egypt	102334404	103	24	42030812	24270.2	1731.78	1	2	3	117	284	12340832	5	5	19	20		0	0	0.282857	53.2014	100.636	16.1943	2.44571	19.1429	0.0185666	0.0136806	-1.26281	3.97409	4.61151	2.78466	0.894337	2.95193	-4.29177	-3.98639	4.63473
44	Egypt	102334404	103	24	42030812	24270.2	1731.78	1	2	3	117	284	12340832	5	6	74	94		2	2	11.2571	66.7871	100.013	16.8486	3.38714	15.7657	0.0723119	0.0625401	2.421	4.20151	4.6053	2.82427	1.21999	2.75784	-2.77195	-2.62677	4.63473
44	Egypt	102334404	103	24	42030812	24270.2	1731.78	1	2	3	117	284	12340832	5	7	191	285		4	6	0.172857	59.6143	100.644	13.7943	2.95143	18.48	0.186643	0.229639	-1.75529	4.0879	4.61159	2.62425	1.08229	2.91669	-1.47125	-1.67856	4.63473
44	Egypt	102334404	103	24	42030812	24270.2	1731.78	1	2	3	117	284	12340832	5	8	251	536		15	21	0.01	52.2757	100.176	17.91	2.88571	21.6986	0.245274	0.381104	-4.60517	3.95653	4.60693	2.88536	1.05977	3.07725	-0.964684	-1.40538	4.63473
44	Egypt	102334404	103	24	42030812	24270.2	1731.78	1	2	3	117	284	12340832	5	9	449	985		31	52	0.04	41.9257	100.263	20.2971	3.08286	21.6671	0.438758	0.686963	-3.21888	3.7359	4.6078	3.01048	1.12586	3.0758	-0.375474	-0.823808	4.63473
44	Egypt	102334404	103	24	42030812	24270.2	1731.78	1	2	3	117	284	12340832	5	10	809	1794		66	118	0.0485714	53.85	100.631	17.4357	2.50143	20.6629	0.790545	1.24592	-3.02472	3.9862	4.61146	2.85852	0.916862	3.02834	0.21987	-0.235032	4.63473
44	Egypt	102334404	103	24	42030812	24270.2	1731.78	1	2	3	117	284	12340832	5	11	1050	2844		78	196	0.0514286	47.3943	100.549	19.7057	3.04714	23.57	1.02605	1.94754	-2.96756	3.8585	4.61064	2.98091	1.1142	3.15997	0.666565	0.0257145	4.63473
44	Egypt	102334404	103	24	42030812	24270.2	1731.78	1	2	3	117	284	12340832	5	12	1248	4092		80	276	14.6886	53.4186	100.096	20.7329	2.86	23.98	1.21953	2.66088	2.68707	3.97816	4.60613	3.03172	1.05082	3.17722	0.978658	0.198467	4.63473
44	Egypt	102334404	103	24	42030812	24270.2	1731.78	1	2	3	117	284	12340832	5	13	1878	5970		116	392	0	47.7214	100.323	21.3086	2.43143	24.9857	1.83516	3.93709		3.86538	4.60839	3.05911	0.888479	3.2183	1.37044	0.607132	4.63473
44	Egypt	102334404	103	24	42030812	24270.2	1731.78	1	2	3	117	284	12340832	5	14	2444	8414		90	482	0.0171429	38.9129	100.34	22.8971	3.05286	26.0057	2.38825	5.89049	-4.06617	3.66132	4.60856	3.13101	1.11608	3.25832	1.77334	0.87056	4.63473
44	Egypt	102334404	103	24	42030812	24270.2	1731.78	1	2	3	117	284	12340832	5	15	2848	11262		89	571	0.0328571	30.7014	100.313	28.0243	3.59	25.3971	2.78303	7.65823	-3.41559	3.42431	4.60829	3.33307	1.27815	3.23464	2.03578	1.02354	4.63473
44	Egypt	102334404	103	24	42030812	24270.2	1731.78	1	2	3	117	284	12340832	5	16	4174	15436		125	696	0.0142857	30.6271	100.159	29.82	3.90429	27.5	4.07878	10.4608	-4.2485	3.42189	4.60675	3.39518	1.36207	3.31419	2.34764	1.4058	4.63473
44	Egypt	102334404	103	24	42030812	24270.2	1731.78	1	2	3	117	284	12340832	5	17	5790	21226		149	845							5.65792	15.334							2.73008	1.73306	4.63473
44	Egypt	102334404	103	24	42030812	24270.2	1731.78	1	2	3	117	284	12340832	5	18																						4.63473
45	El Salvador	6486205	313	27	4624412	3598.27	1285.18	1	2	4	27	59	2545105	1	1						0	56.98	95.84	27.43	2.12	22.6				4.0427	4.56268	3.31164	0.751416	3.11795			5.7462
45	El Salvador	6486205	313	27	4624412	3598.27	1285.18	1	2	4	27	59	2545105	1	2	1					0.0257143	54.5029	95.9657	28.0114	2.34143	23.8957	0.0154173	0.0154173	-3.66071	3.99825	4.56399	3.33261	0.850761	3.1737	-4.17226	-4.17226	5.7462
45	El Salvador	6486205	313	27	4624412	3598.27	1285.18	1	2	4	27	59	2545105	1	3	12	13		0	0	0.0142857	54.4571	95.8457	28.3171	2.43	24.34	0.185008	0.138756	-4.2485	3.99741	4.56274	3.34347	0.887891	3.19212	-1.97504	-1.68736	5.7462
45	El Salvador	6486205	313	27	4624412	3598.27	1285.18	1	2	4	27	59	2545105	1	4	27	40		1	1	9.37143	66.9157	95.6729	27.1657	2.06571	23.8514	0.416268	0.477937	2.23767	4.20343	4.56093	3.30196	0.725476	3.17184	-0.738276	-0.876426	5.7462
45	El Salvador	6486205	313	27	4624412	3598.27	1285.18	1	2	4	27	59	2545105	1	5	62	102		3	4	1.31714	67.4114	95.6843	28.1157	1.75571	24.3486	0.955875	1.21797	0.275465	4.21081	4.56105	3.33633	0.562876	3.19247	0.197185	-0.0451283	5.7462
45	El Salvador	6486205	313	27	4624412	3598.27	1285.18	1	2	4	27	59	2545105	1	6	61	163	2573	2	6	5.64857	72.9957	95.8286	27.21	1.85571	22.7257	0.940457	1.89633	1.7314	4.2904	4.56256	3.30358	0.61827	3.1235	0.639922	-0.0613889	5.7462
45	El Salvador	6486205	313	27	4624412	3598.27	1285.18	1	2	4	27	59	2545105	1	7	86	249	7052	1	7	0.212857	62.56	95.8143	28.0071	2.67286	23.7114	1.32589	2.5747	-1.54713	4.13613	4.56241	3.33246	0.983148	3.16596	0.945731	0.282085	5.7462
45	El Salvador	6486205	313	27	4624412	3598.27	1285.18	1	2	4	27	59	2545105	1	8	120	369	8672	2	9	1.94714	65.0514	95.79	27.9471	1.94857	21.8486	1.85008	4.03934	0.666363	4.17518	4.56216	3.33031	0.667096	3.08414	1.39608	0.615229	5.7462
45	El Salvador	6486205	313	27	4624412	3598.27	1285.18	1	2	4	27	59	2545105	1	9	242	611	11354	5	14	10.3086	72.8343	95.7286	26.9071	2.09571	18.8071	3.731	6.15152	2.33298	4.28819	4.56152	3.29239	0.739894	2.93424	1.8167	1.31667	5.7462
45	El Salvador	6486205	313	27	4624412	3598.27	1285.18	1	2	4	27	59	2545105	1	10	450	1061	13502	6	20	20.0529	79.7329	95.7529	26.2086	1.73571	20.8486	6.9378	9.91335	2.99837	4.37868	4.56177	3.26609	0.551419	3.03729	2.29388	1.93698	5.7462
45	El Salvador	6486205	313	27	4624412	3598.27	1285.18	1	2	4	27	59	2545105	1	11	461	1522	16313	11	31	4.39286	79.9214	95.71	26.1814	1.57857	20.8267	7.10739	15.4636	1.47998	4.38104	4.56132	3.26505	0.45652	3.03623	2.73849	1.96114	5.7462
45	El Salvador	6486205	313	27	4624412	3598.27	1285.18	1	2	4	27	59	2545105	1	12	544	2066	17017	5	36							8.38703	18.4854							2.91698	2.12669	5.7462
45	El Salvador	6486205	313	27	4624412	3598.27	1285.18	1	2	4	27	59	2545105	1	13																						5.7462
45	El Salvador	6486205	313	27	4624412	3598.27	1285.18	1	2	4	27	59	2545105	1	14																						5.7462
45	El Salvador	6486205	313	27	4624412	3598.27	1285.18	1	2	4	27	59	2545105	1	15																						5.7462
45	El Salvador	6486205	313	27	4624412	3598.27	1285.18	1	2	4	27	59	2545105	1	16																						5.7462
45	El Salvador	6486205	313	27	4624412	3598.27	1285.18	1	2	4	27	59	2545105	1	17																						5.7462
45	El Salvador	6486205	313	27	4624412	3598.27	1285.18	1	2	4	27	59	2545105	1	18																						5.7462
46	Equatorial Guinea	1402985	50	20	944333	97.4709	9688.36	1	2	4	53		466435	1	1						5.05	80.66	96.64	26.03	0.64	22.92			1.61939	4.39024	4.57099	3.25925	-0.446287	3.13201			3.91202
46	Equatorial Guinea	1402985	50	20	944333	97.4709	9688.36	1	2	4	53		466435	1	2	1					13.9914	87.8886	96.6286	25.7329	0.642857	17.5514	0.0712766	0.0712766	2.63844	4.47607	4.57087	3.24777	-0.441833	2.86514	-2.64119	-2.64119	3.91202
46	Equatorial Guinea	1402985	50	20	944333	97.4709	9688.36	1	2	4	53		466435	1	3	5	6		0	0	29.7729	90.2257	96.6929	25.1086	0.6	14.6567	0.356383	0.42766	3.3936	4.50231	4.57154	3.22321	-0.510826	2.6849	-0.849428	-1.03175	3.91202
46	Equatorial Guinea	1402985	50	20	944333	97.4709	9688.36	1	2	4	53		466435	1	4	6	12		0	0	3.25714	87.9429	96.6886	25.05	0.642857	17.5633	0.42766	0.855319	1.18085	4.47669	4.5715	3.22087	-0.441833	2.86581	-0.156281	-0.849428	3.91202
46	Equatorial Guinea	1402985	50	20	944333	97.4709	9688.36	1	2	4	53		466435	1	5	4	16		0	0	31.6814	91.2657	96.66	25.3257	0.605714	18.2667	0.285106	1.06915	3.45573	4.51378	4.5712	3.23182	-0.501347	2.90508	0.066863	-1.25489	3.91202
46	Equatorial Guinea	1402985	50	20	944333	97.4709	9688.36	1	2	4	53		466435	1	6	5	21		0	0	31.4214	90.9171	96.7229	25.0543	0.607143	15.9657	0.356383	1.06915	3.44749	4.50995	4.57185	3.22105	-0.498991	2.77044	0.066863	-1.03175	3.91202
46	Equatorial Guinea	1402985	50	20	944333	97.4709	9688.36	1	2	4	53		466435	1	7	58	79		0	0	11.37	90.7529	96.7386	24.8757	0.59	13.4	4.13404	5.34575	2.43098	4.50814	4.57201	3.21389	-0.527633	2.59525	1.6763	1.41926	3.91202
46	Equatorial Guinea	1402985	50	20	944333	97.4709	9688.36	1	2	4	53		466435	1	8	179	258		1	1	23.5271	91.8171	96.7414	24.4071	0.577143		12.7585	17.8191	3.15815	4.5198	4.57204	3.19488	-0.549665		2.88027	2.5462	3.91202
46	Equatorial Guinea	1402985	50	20	944333	97.4709	9688.36	1	2	4	53		466435	1	9	103	361		0	1	5.57	82.0357	99.5971	27.6686	2.17714	16.4617	7.34149	21.7394	1.7174	4.40715	4.60113	3.3203	0.778013	2.80103	3.07912	1.99354	3.91202
46	Equatorial Guinea	1402985	50	20	944333	97.4709	9688.36	1	2	4	53		466435	1	10	124	485		3	4	17.1371	83.4171	99.4829	27.5171	2.36	14.25	8.8383	30.0787	2.84125	4.42385	4.59999	3.31481	0.858662	2.65676	3.40382	2.17909	3.91202
46	Equatorial Guinea	1402985	50	20	944333	97.4709	9688.36	1	2	4	53		466435	1	11	155	640		3	7	11.8714	83.9686	99.57	27.3243	2.51857	15.105	11.0479	40.2713	2.47413	4.43044	4.60086	3.30778	0.923692	2.71503	3.69564	2.40224	3.91202
46	Equatorial Guinea	1402985	50	20	944333	97.4709	9688.36	1	2	4	53		466435	1	12	309	949		3	10	39.26	84.4771	99.66	27.0714	2.70857	13.55	22.0245	55.8809	3.67021	4.43648	4.60176	3.29848	0.996421	2.60639	4.02322	3.09215	3.91202
46	Equatorial Guinea	1402985	50	20	944333	97.4709	9688.36	1	2	4	53		466435	1	13	140	1089		2	12							9.97872	77.9766							4.35641	2.30046	3.91202
46	Equatorial Guinea	1402985	50	20	944333	97.4709	9688.36	1	2	4	53		466435	1	14																						3.91202
46	Equatorial Guinea	1402985	50	20	944333	97.4709	9688.36	1	2	4	53		466435	1	15																						3.91202
46	Equatorial Guinea	1402985	50	20	944333	97.4709	9688.36	1	2	4	53		466435	1	16																						3.91202
46	Equatorial Guinea	1402985	50	20	944333	97.4709	9688.36	1	2	4	53		466435	1	17																						3.91202
46	Equatorial Guinea	1402985	50	20	944333	97.4709	9688.36	1	2	4	53		466435	1	18																						3.91202
47	Eritrea	3546421	35	20	1149670	366.615	3135.91	1	2	3	48		102729	1	1						0	41.37	84.39	22.12	1.59	24.19				3.72256	4.43545	3.09648	0.463734	3.18594			3.55535
47	Eritrea	3546421	35	20	1149670	366.615	3135.91	1	2	3	48		102729	1	2	1					0.174286	39.4029	84.45	22.5957	1.61857	24.9214	0.0281974	0.0281974	-1.74706	3.67384	4.43616	3.11776	0.481544	3.21573	-3.56852	-3.56852	3.55535
47	Eritrea	3546421	35	20	1149670	366.615	3135.91	1	2	3	48		102729	1	3	5	6		0	0	0	28.2186	84.3814	22.9614	2.34286	26.1457	0.140987	0.169185		3.33998	4.43535	3.13382	0.851371	3.26369	-1.77676	-1.95909	3.55535
47	Eritrea	3546421	35	20	1149670	366.615	3135.91	1	2	3	48		102729	1	4	23	29		0	0	0.461429	48.37	84.4343	24.5771	3.66857	25.1843	0.648541	0.817726	-0.773428	3.87888	4.43597	3.20182	1.2998	3.22622	-0.201228	-0.43303	3.55535
47	Eritrea	3546421	35	20	1149670	366.615	3135.91	1	2	3	48		102729	1	5	5	34		0	0	1.46571	46.3357	84.3929	24.4429	2.49429	24.1743	0.140987	0.958713	0.382343	3.83591	4.43548	3.19634	0.914002	3.18529	-0.0421635	-1.95909	3.55535
47	Eritrea	3546421	35	20	1149670	366.615	3135.91	1	2	3	48		102729	1	6	5	39		0	0	0.117143	46.3886	84.3914	22.7843	1.68571	25.448	0.140987	1.01511	-2.14436	3.83705	4.43547	3.12607	0.522189	3.23664	0.0149949	-1.95909	3.55535
47	Eritrea	3546421	35	20	1149670	366.615	3135.91	1	2	3	48		102729	1	7	0	39		0	0	3.98	49.7929	84.4471	23.9843	2.63857	25.1143	0	0.733133	1.38128	3.90787	4.43613	3.1774	0.970238	3.22344	-0.310427		3.55535
47	Eritrea	3546421	35	20	1149670	366.615	3135.91	1	2	3	48		102729	1	8	0	39		0	0	3.24	46.9929	84.47	24.7571	1.73143	26.2857	0	0.366567	1.17557	3.85	4.4364	3.20911	0.548947	3.26903	-1.00357		3.55535
47	Eritrea	3546421	35	20	1149670	366.615	3135.91	1	2	3	48		102729	1	9	0	39		0	0	1.18286	52.6457	84.4829	24.7786	2.92714	22.8714	0	0.0563949	0.167933	3.96358	4.43655	3.20998	1.07403	3.12989	-2.87538		3.55535
47	Eritrea	3546421	35	20	1149670	366.615	3135.91	1	2	3	48		102729	1	10	0	39		0	0	3.08857	44.2671	84.5243	25.54	1.96	20.62			1.12771	3.79024	4.43704	3.24025	0.672944	3.02626			3.55535
47	Eritrea	3546421	35	20	1149670	366.615	3135.91	1	2	3	48		102729	1	11	0	39		0	0	1.75286	43.5057	84.5814	24.4486	2.14429	20.9533			0.561247	3.77289	4.43771	3.19657	0.762806	3.0423			3.55535
47	Eritrea	3546421	35	20	1149670	366.615	3135.91	1	2	3	48		102729	1	12	0	39		0	0																	3.55535
47	Eritrea	3546421	35	20	1149670	366.615	3135.91	1	2	3	48		102729	1	13																						3.55535
47	Eritrea	3546421	35	20	1149670	366.615	3135.91	1	2	3	48		102729	1	14																						3.55535
47	Eritrea	3546421	35	20	1149670	366.615	3135.91	1	2	3	48		102729	1	15																						3.55535
47	Eritrea	3546421	35	20	1149670	366.615	3135.91	1	2	3	48		102729	1	16																						3.55535
47	Eritrea	3546421	35	20	1149670	366.615	3135.91	1	2	3	48		102729	1	17																						3.55535
47	Eritrea	3546421	35	20	1149670	366.615	3135.91	1	2	3	48		102729	1	18																						3.55535
48	Estonia	1326535	31	44	910578	2614.68	348.256	1	1	1	5	12	31981	3	1						10.9	94.7	98.84	2.88	11.59	1.03			2.38876	4.55071	4.5935	1.05779	2.45014	0.0295588			3.43399
48	Estonia	1326535	31	44	910578	2614.68	348.256	1	1	1	5	12	31981	3	2	1					2.74	85.97	98.9657	-0.594286	6.22857	5.30143	0.0753844	0.0753844	1.00796	4.454	4.59477		1.82915	1.66798	-2.58516	-2.58516	3.43399
48	Estonia	1326535	31	44	910578	2614.68	348.256	1	1	1	5	12	31981	3	3	4	5	161	0	0	2.66429	94.9114	99.8414	1.54571	4.74571	3.91286	0.301537	0.376922	0.979936	4.55294	4.60358	0.435486	1.55724	1.36427	-0.975717	-1.19886	3.43399
48	Estonia	1326535	31	44	910578	2614.68	348.256	1	1	1	5	12	31981	3	4	36	41	437	0	0	2.49429	89.17	99.5186	1.73714	5.85857	6.64286	2.71384	2.03538	0.914002	4.49054	4.60034	0.552242	1.76791	1.89354	0.710682	0.998364	3.43399
48	Estonia	1326535	31	44	910578	2614.68	348.256	1	1	1	5	12	31981	3	5	226	267	2227	0	0	2.15714	86.4971	101.156	1.46	5.70714	8.71571	17.0369	20.0522	0.768785	4.46011	4.61666	0.378436	1.74172	2.16513	2.99834	2.83538	3.43399
48	Estonia	1326535	31	44	910578	2614.68	348.256	1	1	1	5	12	31981	3	6	271	538	5273	1	1	0.0385714	78.7557	102.701	2.01286	5.39	13.2986	20.4292	39.8783	-3.25524	4.36635	4.63183	0.699555	1.68455	2.58766	3.68583	3.01696	3.43399
48	Estonia	1326535	31	44	910578	2614.68	348.256	1	1	1	5	12	31981	3	7	375	913	10145	4	5	1.05714	77.0471	100.239	1.29143	6.17	11.89	28.2691	60.4583	0.0555698	4.34442	4.60755	0.255749	1.8197	2.4757	4.10195	3.34177	3.43399
48	Estonia	1326535	31	44	910578	2614.68	348.256	1	1	1	5	12	31981	3	8	406	1319	9600	19	24	0.24	78.9643	101.701	4.42857	5.29714	16.1757	30.6061	82.9228	-1.42712	4.369	4.62204	1.48808	1.66717	2.78351	4.41791	3.4212	3.43399
48	Estonia	1326535	31	44	910578	2614.68	348.256	1	1	1	5	12	31981	3	9	217	1536	9709	11	35	3.93429	83.2886	99.6714	3.51429	6.53714	12.0057	16.3584	95.3612	1.36973	4.42231	4.60188	1.25684	1.8775	2.48538	4.55767	2.79474	3.43399
48	Estonia	1326535	31	44	910578	2614.68	348.256	1	1	1	5	12	31981	3	10	157	1693	8684	9	44	0.111429	77.5	101.276	5.97429	3.28143	18.9571	11.8353	102.146	-2.19437	4.35028	4.61785	1.78746	1.18828	2.94218	4.6264	2.47109	3.43399
48	Estonia	1326535	31	44	910578	2614.68	348.256	1	1	1	5	12	31981	3	11	107	1800	7487	6	50	2.65286	78.7957	100.327	4.66571	3.75143	15.9757	8.06613	104.633	0.975637	4.36686	4.60844	1.54024	1.32214	2.77107	4.65046	2.08767	3.43399
48	Estonia	1326535	31	44	910578	2614.68	348.256	1	1	1	5	12	31981	3	12	47	1847	8005	5	55	0.128571	78.4029	100.719	7.64143	3.47143	20.1157	3.54307	104.86	-2.05127	4.36186	4.61233	2.03358	1.24457	3.0015	4.65262	1.26499	3.43399
48	Estonia	1326535	31	44	910578	2614.68	348.256	1	1	1	5	12	31981	3	13	38	1885	6333	6	61	2.21571	76.6129	100.054	5.60714	4.58571	17.6957	2.86461	59.3275	0.795575	4.33877	4.60571	1.72404	1.52295	2.87332	4.08307	1.05243	3.43399
48	Estonia	1326535	31	44	910578	2614.68	348.256	1	1	1	5	12	31981	3	14	43	1928	6513	3	64	1.07714	74.6714	101.016	7.53	3.81714	21.992	3.24153	18.6953	0.074312	4.3131	4.61528	2.0189	1.3395	3.09068	2.92827	1.17604	3.43399
48	Estonia	1326535	31	44	910578	2614.68	348.256	1	1	1	5	12	31981	3	15	46	1974	6128	2	66							3.46768	15.9061							2.7667	1.24349	3.43399
48	Estonia	1326535	31	44	910578	2614.68	348.256	1	1	1	5	12	31981	3	16																						3.43399
48	Estonia	1326535	31	44	910578	2614.68	348.256	1	1	1	5	12	31981	3	17																						3.43399
48	Estonia	1326535	31	44	910578	2614.68	348.256	1	1	1	5	12	31981	3	18																						3.43399
49	Eswatini	1160164	67	22	270402	802.271	337.046	2	1	2	17		89791	1	1						0.15	62.65	92.14	22.52	1.23	23.92			-1.89712	4.13756	4.52331	3.1144	0.207014	3.17472			4.20469
49	Eswatini	1160164	67	22	270402	802.271	337.046	2	1	2	17		89791	1	2	1					2.46714	67.6629	92.0129	23.6114	1.30286	19.8414	0.0861947	0.0861947	0.903061	4.21454	4.52193	3.16173	0.26456	2.98777	-2.45115	-2.45115	4.20469
49	Eswatini	1160164	67	22	270402	802.271	337.046	2	1	2	17		89791	1	3	0	1				1.33571	65.8686	92.2143	22.3343	1.23429	18.7271	0	0.0861947	0.289466	4.18766	4.52412	3.10612	0.210492	2.92997	-2.45115		4.20469
49	Eswatini	1160164	67	22	270402	802.271	337.046	2	1	2	17		89791	1	4	8	9				2.13143	63.5714	92.02	21.2529	1.29571	18.3286	0.689558	0.775752	0.756792	4.15216	4.52201	3.05649	0.259062	2.90846	-0.253922	-0.371705	4.20469
49	Eswatini	1160164	67	22	270402	802.271	337.046	2	1	2	17		89791	1	5	0	9				1.19857	65.3771	92.2071	20.0343	1.56714	14.0271	0	0.775752	0.18113	4.18017	4.52404	2.99745	0.449254	2.64099	-0.253922		4.20469
49	Eswatini	1160164	67	22	270402	802.271	337.046	2	1	2	17		89791	1	6	3	12				0.897143	61.6171	92.2786	20.4614	1.57286	15.23	0.258584	0.430974	-0.10854	4.12094	4.52481	3.01854	0.452894	2.72327	-0.841709	-1.35253	4.20469
49	Eswatini	1160164	67	22	270402	802.271	337.046	2	1	2	17		89791	1	7	10	22				5.70857	74.2886	92.4	19.2971	1.09714	15.678	0.861947	1.12053	1.74197	4.30796	4.52613	2.95996	0.0927094	2.75226	0.113803	-0.148561	4.20469
49	Eswatini	1160164	67	22	270402	802.271	337.046	2	1	2	17		89791	1	8	34	56				2.69857	74.5543	92.4271	18.5971	1.16143	15.6943	2.93062	3.87876	0.992723	4.31153	4.52642	2.92301	0.149651	2.7533	1.35552	1.07521	4.20469
49	Eswatini	1160164	67	22	270402	802.271	337.046	2	1	2	17		89791	1	9						1.18286	66.12	92.4543	17.8114	1.06857	14.9314			0.167933	4.19147	4.52671	2.87984	0.0663226	2.70347			4.20469
49	Eswatini	1160164	67	22	270402	802.271	337.046	2	1	2	17		89791	1	10						0.0857143	63.6257	92.7529	17.0571	0.944286	16.2171			-2.45674	4.15302	4.52994	2.83657	-0.0573265	2.78607			4.20469
49	Eswatini	1160164	67	22	270402	802.271	337.046	2	1	2	17		89791	1	11						0.0857143	52.8486	92.5014	16.4657	1.52571	16.0814			-2.45674	3.96743	4.52722	2.80128	0.422463	2.77767			4.20469
49	Eswatini	1160164	67	22	270402	802.271	337.046	2	1	2	17		89791	1	12						0.0471429	57.2429	92.7186	16.5829	1.17286	15.2433			-3.05457	4.0473	4.52957	2.80837	0.159443	2.72414			4.20469
49	Eswatini	1160164	67	22	270402	802.271	337.046	2	1	2	17		89791	1	13																						4.20469
49	Eswatini	1160164	67	22	270402	802.271	337.046	2	1	2	17		89791	1	14																						4.20469
49	Eswatini	1160164	67	22	270402	802.271	337.046	2	1	2	17		89791	1	15																						4.20469
49	Eswatini	1160164	67	22	270402	802.271	337.046	2	1	2	17		89791	1	16																						4.20469
49	Eswatini	1160164	67	22	270402	802.271	337.046	2	1	2	17		89791	1	17																						4.20469
49	Eswatini	1160164	67	22	270402	802.271	337.046	2	1	2	17		89791	1	18																						4.20469
50	Ethiopia	114963588	115	20	22678295	5166.72	4389.31	1	1	2	39		11501244	1	1						0.09	43.48	76.44	19.9	2.21	25.12			-2.40795	3.7723	4.33651	2.99072	0.792993	3.22366			4.74493
50	Ethiopia	114963588	115	20	22678295	5166.72	4389.31	1	1	2	39		11501244	1	2	1					0.902857	51.0029	76.3814	19.7186	1.83	21.5143	0.000869841	0.000869841	-0.102191	3.93188	4.33574	2.98156	0.604316	3.06872	-7.0472	-7.0472	4.74493
50	Ethiopia	114963588	115	20	22678295	5166.72	4389.31	1	1	2	39		11501244	1	3	10	11		0	0	4.96286	68.6929	76.4243	17.7157	1.75286	20.2829	0.00869841	0.00782857	1.60198	4.22965	4.3363	2.87445	0.561247	3.00978	-4.84998	-4.74462	4.74493
50	Ethiopia	114963588	115	20	22678295	5166.72	4389.31	1	1	2	39		11501244	1	4	6	17		0	0	0.332857	52.9571	76.3629	18.3929	1.46857	25.9733	0.00521904	0.0139174	-1.10004	3.96948	4.3355	2.91196	0.38429	3.25707	-4.27461	-5.25544	4.74493
50	Ethiopia	114963588	115	20	22678295	5166.72	4389.31	1	1	2	39		11501244	1	5	19	36	70	0	0	0.181429	64.7229	76.4629	16.9786	2.85143	22.4114	0.016527	0.0278349	-1.70689	4.17011	4.3368	2.83195	1.04782	3.10957	-3.58146	-4.10276	4.74493
50	Ethiopia	114963588	115	20	22678295	5166.72	4389.31	1	1	2	39		11501244	1	6	30	66	947	2	2	1.07429	61.85	76.4657	17.0071	2.53143	23.9617	0.0260952	0.0504508	0.071656	4.12471	4.33684	2.83363	0.928784	3.17646	-2.98676	-3.646	4.74493
50	Ethiopia	114963588	115	20	22678295	5166.72	4389.31	1	1	2	39		11501244	1	7	31	97	1526	1	3	21.4443	77.9571	76.4	16.58	1.22143	19.7283	0.0269651	0.0678476	3.06546	4.35616	4.33598	2.8082	0.200021	2.98206	-2.69049	-3.61321	4.74493
50	Ethiopia	114963588	115	20	22678295	5166.72	4389.31	1	1	2	39		11501244	1	8	21	118	933	0	3	6.07143	71.0429	76.4429	16.9143	1.32286	22.23	0.0182667	0.0774158	1.80359	4.26328	4.33654	2.82816	0.279794	3.10144	-2.55856	-4.00268	4.74493
50	Ethiopia	114963588	115	20	22678295	5166.72	4389.31	1	1	2	39		11501244	1	9	15	133	4273	0	3	15.5229	77.3286	76.5257	16.9929	1.05286	19.1086	0.0130476	0.0556698	2.74231	4.34806	4.33763	2.83279	0.0515076	2.95014	-2.88832	-4.33915	4.74493
50	Ethiopia	114963588	115	20	22678295	5166.72	4389.31	1	1	2	39		11501244	1	10	60	193	3789	1	4	3.16	74.4657	76.4743	16.1843	2.09714	20.6883	0.0521904	0.0826349	1.15057	4.31034	4.33695	2.78404	0.740576	3.02957	-2.49332	-2.95286	4.74493
50	Ethiopia	114963588	115	20	22678295	5166.72	4389.31	1	1	2	39		11501244	1	11	81	274	8654	1	5	0.844286	70.4286	76.5486	16.1286	2.31143	23.2571	0.0704571	0.147873	-0.169264	4.2546	4.33793	2.78059	0.837866	3.14661	-1.9114	-2.65275	4.74493
50	Ethiopia	114963588	115	20	22678295	5166.72	4389.31	1	1	2	39		11501244	1	12	127	401	6731	0	5	11.5057	76.2257	76.5757	16.4971	1.41286	16.8125	0.11047	0.260952	2.44284	4.3337	4.33828	2.80319	0.345614	2.82212	-1.34342	-2.20301	4.74493
50	Ethiopia	114963588	115	20	22678295	5166.72	4389.31	1	1	2	39		11501244	1	13	432	833	16510	2	7							0.375771	0.663688							-0.409942	-0.978775	4.74493
50	Ethiopia	114963588	115	20	22678295	5166.72	4389.31	1	1	2	39		11501244	1	14																						4.74493
50	Ethiopia	114963588	115	20	22678295	5166.72	4389.31	1	1	2	39		11501244	1	15																						4.74493
50	Ethiopia	114963588	115	20	22678295	5166.72	4389.31	1	1	2	39		11501244	1	16																						4.74493
50	Ethiopia	114963588	115	20	22678295	5166.72	4389.31	1	1	2	39		11501244	1	17																						4.74493
50	Ethiopia	114963588	115	20	22678295	5166.72	4389.31	1	1	2	39		11501244	1	18																						4.74493
51	Finland	5540720	18	43	4709266	20052.2	234.851	1	1	1	7	21	13364839	7	1						1.42	97.4	99.35	1.6	2.53	0.79			0.350657	4.57883	4.59865	0.470004	0.928219	-0.235722			2.89037
51	Finland	5540720	18	43	4709266	20052.2	234.851	1	1	1	7	21	13364839	7	2	1					3.15571	94.8929	99.5371	0.82	2.49143	0.902857	0.0180482	0.0180482	1.14921	4.55275	4.60053	-0.198451	0.912856	-0.102191	-4.01471	-4.01471	2.89037
51	Finland	5540720	18	43	4709266	20052.2	234.851	1	1	1	7	21	13364839	7	3	0	1		0	0	1.93	90.9743	99.4443	-1.94429	2.84857	2.42857			0.65752	4.51058	4.5996		1.04682	0.887303			2.89037
51	Finland	5540720	18	43	4709266	20052.2	234.851	1	1	1	7	21	13364839	7	4	0	1		0	0	3.45143	95.4614	98.6686	1.35571	2.99857	2.08429			1.23879	4.55872	4.59177	0.304328	1.09814	0.734426			2.89037
51	Finland	5540720	18	43	4709266	20052.2	234.851	1	1	1	7	21	13364839	7	5	0	1		0	0	5.21857	93.3729	99.3929	2.48143	3.68857	2.54286			1.65222	4.5366	4.59908	0.908834	1.30524	0.933288			2.89037
51	Finland	5540720	18	43	4709266	20052.2	234.851	1	1	1	7	21	13364839	7	6	1	2		0	0	2.28429	82.1657	98.7014	-0.64	3.50714	5.86714	0.0180482	0.0180482	0.826053	4.40874	4.5921		1.2548	1.76937	-4.01471	-4.01471	2.89037
51	Finland	5540720	18	43	4709266	20052.2	234.851	1	1	1	7	21	13364839	7	7	14	16	560	0	0	4.00143	95.98	99.5214	0.944286	2.56	3.91857	0.252675	0.108289	1.38665	4.56414	4.60037	-0.0573265	0.940007	1.36573	-2.22295	-1.37565	2.89037
51	Finland	5540720	18	43	4709266	20052.2	234.851	1	1	1	7	21	13364839	7	8	165	181	632	0	0	3.83857	94.1114	99.3143	1.59143	2.40429	5.94429	2.97795	1.15508	1.3451	4.54448	4.59829	0.464632	0.877253	1.78243	0.144173	1.09124	2.89037
51	Finland	5540720	18	43	4709266	20052.2	234.851	1	1	1	7	21	13364839	7	9	330	511	4941	0	0	1.6	85.44	100.614	0.912857	2.94286	9.46	5.9559	6.29882	0.470004	4.44781	4.61129	-0.0911759	1.07938	2.24707	1.84036	1.78438	2.89037
51	Finland	5540720	18	43	4709266	20052.2	234.851	1	1	1	7	21	13364839	7	10	614	1125	9438	1	1	0.122857	78.9443	102.55	1.60286	2.83429	13.0057	11.0816	15.6478	-2.09673	4.36874	4.63035	0.471788	1.04179	2.56539	2.75033	2.40529	2.89037
51	Finland	5540720	18	43	4709266	20052.2	234.851	1	1	1	7	21	13364839	7	11	703	1828	9365	16	17	1.39	77.5871	100.059	0.925714	2.79571	12.2757	12.6879	25.6104	0.329304	4.3514	4.60576	-0.0771896	1.02809	2.50762	3.243	2.54065	2.89037
51	Finland	5540720	18	43	4709266	20052.2	234.851	1	1	1	7	21	13364839	7	12	1063	2891	16203	17	34	0.38	79.7914	101.287	3.42286	2.41571	15.3014	19.1852	38.7495	-0.967584	4.37942	4.61796	1.23048	0.881995	2.72795	3.65712	2.95414	2.89037
51	Finland	5540720	18	43	4709266	20052.2	234.851	1	1	1	7	21	13364839	7	13	774	3665	12985	30	64	4.55143	85.2629	99.5443	2.40857	2.69857	10.8857	13.9693	51.7081	1.51544	4.44574	4.6006	0.879034	0.992723	2.38745	3.94561	2.63686	2.89037
51	Finland	5540720	18	43	4709266	20052.2	234.851	1	1	1	7	21	13364839	7	14	741	4406	21552	77	141	0.148571	77.3714	101.276	5.83429	1.53286	17.01	13.3737	35.7354	-1.90669	4.34862	4.61785	1.76375	0.427133	2.8338	3.57614	2.59329	2.89037
51	Finland	5540720	18	43	4709266	20052.2	234.851	1	1	1	7	21	13364839	7	15	726	5132	23337	58	199	0.56	75.9871	100.219	3.24857	1.79286	14.9886	13.103	34.2916	-0.579818	4.33056	4.60735	1.17822	0.583811	2.70729	3.5349	2.57284	2.89037
51	Finland	5540720	18	43	4709266	20052.2	234.851	1	1	1	7	21	13364839	7	16	672	5804	19421	47	246	1.91714	81.2443	100.453	7.13286	1.45429	17.15	12.1284	32.8658	0.650836	4.39746	4.60969	1.96471	0.374515	2.842	3.49243	2.49555	2.89037
51	Finland	5540720	18	43	4709266	20052.2	234.851	1	1	1	7	21	13364839	7	17	591	6395	21099	29	275	2.29286	75.4186	100.003	5.37143	1.94429	16.2743	10.6665	26.5308	0.829799	4.32305	4.6052	1.68109	0.664895	2.78959	3.27831	2.36711	2.89037
51	Finland	5540720	18	43	4709266	20052.2	234.851	1	1	1	7	21	13364839	7	18	396	6791	22873	26	301							7.14709	24.1665							3.18497	1.9667	2.89037
52	France	65273511	119	42	53879064	86463.1	623.145	1	1	2	15	23	70188028	3	1						2.205	88.375	99.67	6.68	5.28	4.8			0.790727	4.48159	4.60186	1.89912	1.66393	1.56862			4.77912
52	France	65273511	119	42	53879064	86463.1	623.145	1	1	2	15	23	70188028	3	2	13					4.06286	87.8264	99.2593	6.05786	5.20571	6.30071	0.0199162	0.0199162	1.40189	4.47536	4.59774	1.80136	1.64976	1.84066	-3.91622	-3.91622	4.77912
52	France	65273511	119	42	53879064	86463.1	623.145	1	1	2	15	23	70188028	3	3	199	212	3448	2	2	6.25929	89.9779	97.8414	5.16143	4.57786	6.2	0.304871	0.300275	1.83407	4.49956	4.58335	1.64121	1.52123	1.82455	-1.20306	-1.18787	4.77912
52	France	65273511	119	42	53879064	86463.1	623.145	1	1	2	15	23	70188028	3	4	1572	1784	11424	27	29	2.48643	87.525	99.0971	7.455	4.55357	7.49643	2.40833	2.66417	0.910847	4.47192	4.5961	2.00888	1.51591	2.01443	0.979894	0.878933	4.77912
52	France	65273511	119	42	53879064	86463.1	623.145	1	1	2	15	23	70188028	3	5	5946	7730		118	147	0.234286	82.855	99.9007	8.75071	1.92071	12.5036	9.10936	10.6521	-1.45121	4.41709	4.60418	2.16914	0.652697	2.52601	2.36576	2.2093	4.77912
52	France	65273511	119	42	53879064	86463.1	623.145	1	1	2	15	23	70188028	3	6	14572	22302		712	859	0.344286	72.2557	99.8893	4.37071	4.25071	15.6164	22.3245	27.4583	-1.06628	4.28021	4.60406	1.47493	1.44709	2.74832	3.31267	3.10569	4.77912
52	France	65273511	119	42	53879064	86463.1	623.145	1	1	2	15	23	70188028	3	7	29880	52182		2164	3023	0.0364286	72.3493	99.7879	4.59643	3.36	17.0743	45.7766	59.9952	-3.3124	4.28151	4.60305	1.52528	1.21194	2.83757	4.09426	3.82377	4.77912
52	France	65273511	119	42	53879064	86463.1	623.145	1	1	2	15	23	70188028	3	8	26039	78221		5887	8910	0.33	73.2564	99.875	11.3207	1.94214	17.9621	39.8921	74.3058	-1.10866	4.29397	4.60392	2.42663	0.663792	2.88827	4.30819	3.68618	4.77912
52	France	65273511	119	42	53879064	86463.1	623.145	1	1	2	15	23	70188028	3	9	25046	103267		6056	14966	0.0764286	69.8614	99.6579	12.0421	2.34286	20.4614	38.3708	90.4486	-2.5714	4.24651	4.60174	2.48841	0.851371	3.01854	4.50478	3.6473	4.77912
52	France	65273511	119	42	53879064	86463.1	623.145	1	1	2	15	23	70188028	3	10	13751	117018		5298	20264	0.975	73.4486	99.0929	13.7936	2.84214	19.805	21.0667	87.8565	-0.0253178	4.29659	4.59606	2.6242	1.04456	2.98593	4.4757	3.0477	4.77912
52	France	65273511	119	42	53879064	86463.1	623.145	1	1	2	15	23	70188028	3	11	9511	126529		3028	23292	2.09571	73.0443	98.5686	12.9264	2.845	17.5107	14.571	90.8684	0.739894	4.29107	4.59075	2.55927	1.04556	2.86281	4.50941	2.67903	4.77912
52	France	65273511	119	42	53879064	86463.1	623.145	1	1	2	15	23	70188028	3	12	6093	132622		1908	25200	2.17429	76.0629	99.2743	11.5293	2.565	16.7279	9.33457	83.8012	0.7767	4.33156	4.59789	2.44489	0.941958	2.81708	4.42845	2.23372	4.77912
52	France	65273511	119	42	53879064	86463.1	623.145	1	1	2	15	23	70188028	3	13	7656	140278		1442	26642	3.69286	73.8879	98.8721	11.7207	2.98	16.7214	11.7291	84.9518	1.3064	4.30255	4.59383	2.46136	1.09192	2.81669	4.44208	2.46207	4.77912
52	France	65273511	119	42	53879064	86463.1	623.145	1	1	2	15	23	70188028	3	14	3384	143662		1254	27896	0.0185714	70.9393	99.8607	14.4036	1.92214	25.745	5.18434	80.9547	-3.98613	4.26182	4.60378	2.66748	0.653441	3.24824	4.39389	1.64564	4.77912
52	France	65273511	119	42	53879064	86463.1	623.145	1	1	2	15	23	70188028	3	15	2376	146038		535	28431							3.64007	78.3564							4.36127	1.292	4.77912
52	France	65273511	119	42	53879064	86463.1	623.145	1	1	2	15	23	70188028	3	16																						4.77912
52	France	65273511	119	42	53879064	86463.1	623.145	1	1	2	15	23	70188028	3	17																						4.77912
52	France	65273511	119	42	53879064	86463.1	623.145	1	1	2	15	23	70188028	3	18																						4.77912
53	Gabon	2225734	9	19	1893996	836.483	2264.24	2	2	4	44		77320	1	1						48.64	84.26	100.92	27.01	2.32	2.56			3.88445	4.43391	4.61433	3.29621	0.841567	0.940007			2.19722
53	Gabon	2225734	9	19	1893996	836.483	2264.24	2	2	4	44		77320	1	2	1					7.12286	81.4829	100.749	28.4029	2.17714	20.2771	0.044929	0.044929	1.96331	4.40039	4.61263	3.34649	0.778013	3.00949	-3.10267	-3.10267	2.19722
53	Gabon	2225734	9	19	1893996	836.483	2264.24	2	2	4	44		77320	1	3	3	4		0	0	14.3557	83.5814	100.784	27.9986	2.19	14.5814	0.134787	0.134787	2.66415	4.42582	4.61298	3.33215	0.783902	2.67975	-2.00406	-2.00406	2.19722
53	Gabon	2225734	9	19	1893996	836.483	2264.24	2	2	4	44		77320	1	4	3	7		1	1	2.88143	81.3371	100.833	27.7157	2.26857	16.7183	0.134787	0.269574	1.05829	4.3986	4.61346	3.322	0.81915	2.81651	-1.31091	-2.00406	2.19722
53	Gabon	2225734	9	19	1893996	836.483	2264.24	2	2	4	44		77320	1	5	14	21		0	1	7.48429	85.5414	100.746	27.8529	2.34714	16.8029	0.629006	0.89858	2.01281	4.449	4.6126	3.32694	0.853199	2.82155	-0.10694	-0.463615	2.19722
53	Gabon	2225734	9	19	1893996	836.483	2264.24	2	2	4	44		77320	1	6	25	46		0	1	13.4357	86.3786	100.827	27.8243	2.26286	13.34	1.12322	1.88702	2.59792	4.45874	4.61341	3.32591	0.816628	2.59077	0.634998	0.116204	2.19722
53	Gabon	2225734	9	19	1893996	836.483	2264.24	2	2	4	44		77320	1	7	62	108		0	1	7.61714	84.7043	100.829	27.76	2.10286	15.065	2.7856	3.36967	2.0304	4.43917	4.61342	3.3236	0.743297	2.71237	1.21482	1.02446	2.19722
53	Gabon	2225734	9	19	1893996	836.483	2264.24	2	2	4	44		77320	1	8	68	176		0	1	4.33571	83.1671	100.887	27.4629	2.22286	16.3843	3.05517	6.33499	1.46689	4.42085	4.614	3.31283	0.798793	2.79632	1.84609	1.11684	2.19722
53	Gabon	2225734	9	19	1893996	836.483	2264.24	2	2	4	44		77320	1	9	110	286		2	3	5.25429	85.1829	101.01	27.6257	2.10143	18.7514	4.94219	9.25537	1.65904	4.4448	4.61522	3.31875	0.742617	2.93127	2.2252	1.59781	2.19722
53	Gabon	2225734	9	19	1893996	836.483	2264.24	2	2	4	44		77320	1	10	163	449		5	8	7.60143	83.3114	100.869	27.7629	1.66286	13.4729	7.32343	17.3426	2.02834	4.42259	4.61382	3.3237	0.508537	2.60068	2.85317	1.99108	2.19722
53	Gabon	2225734	9	19	1893996	836.483	2264.24	2	2	4	44		77320	1	11	565	1014		1	9	11.9643	85.2529	100.983	27.5229	2.00143	18.1086	25.3849	40.9752	2.48193	4.44562	4.61495	3.31502	0.693861	2.89639	3.71297	3.23415	2.19722
53	Gabon	2225734	9	19	1893996	836.483	2264.24	2	2	4	44		77320	1	12	563	1577		3	12	6.78	86.35	101.063	27.3671	2.26	15.692	25.295	53.4655	1.91398	4.45841	4.61574	3.30934	0.815365	2.75315	3.97904	3.23061	2.19722
53	Gabon	2225734	9	19	1893996	836.483	2264.24	2	2	4	44		77320	1	13	752	2329		2	14							33.7866	78.5808							4.36413	3.52006	2.19722
53	Gabon	2225734	9	19	1893996	836.483	2264.24	2	2	4	44		77320	1	14																						2.19722
53	Gabon	2225734	9	19	1893996	836.483	2264.24	2	2	4	44		77320	1	15																						2.19722
53	Gabon	2225734	9	19	1893996	836.483	2264.24	2	2	4	44		77320	1	16																						2.19722
53	Gabon	2225734	9	19	1893996	836.483	2264.24	2	2	4	44		77320	1	17																						2.19722
53	Gabon	2225734	9	19	1893996	836.483	2264.24	2	2	4	44		77320	1	18																						2.19722
54	Georgia	3989167	57	39	2184950	3602.76	606.465	1	1	1	15	28	516034	1	1						0.0133333	68.5233	86.8233	2.43667	0.716667	13.78			-4.31749	4.22717	4.46388	0.890631	-0.333144	2.62322			4.04305
54	Georgia	3989167	57	39	2184950	3602.76	606.465	1	1	1	15	28	516034	1	2	1					0.83381	63.49	86.92	1.64429	1.99571	12.1524	0.0250679	0.0250679	-0.18175	4.15088	4.46499	0.497306	0.691002	2.49753	-3.68617	-3.68617	4.04305
54	Georgia	3989167	57	39	2184950	3602.76	606.465	1	1	1	15	28	516034	1	3	2	3		0	0	0.749524	61.3352	87.0948	4.29238	1.24238	12.8286	0.0501358	0.0752037	-0.288317	4.11635	4.467	1.45684	0.21703	2.55167	-2.58756	-2.99302	4.04305
54	Georgia	3989167	57	39	2184950	3602.76	606.465	1	1	1	15	28	516034	1	4	21	24		0	0	0.390952	58.1286	87.4295	7.81571	1.3681	13.6281	0.526426	0.601629	-0.93917	4.06266	4.47083	2.05614	0.313419	2.61213	-0.508114	-0.641645	4.04305
54	Georgia	3989167	57	39	2184950	3602.76	606.465	1	1	1	15	28	516034	1	5	14	38		0	0	4.66714	78.7595	86.899	2.37905	1.40095	7.7981	0.35095	0.927512	1.54055	4.3664	4.46475	0.8667	0.337152	2.05388	-0.0752496	-1.04711	4.04305
54	Georgia	3989167	57	39	2184950	3602.76	606.465	1	1	1	15	28	516034	1	6	37	75		0	0	0.377143	69.9362	87.2143	4.6423	1.36095	14.1671	0.927512	1.62941	-0.975131	4.24758	4.46837	1.53521	0.308185	2.65093	0.48822	-0.0752496	4.04305
54	Georgia	3989167	57	39	2184950	3602.76	606.465	1	1	1	15	28	516034	1	7	42	117		0	0	3.46905	73.3448	86.4662	4.77048	1.61714	12.7324	1.05285	2.35638	1.24388	4.29517	4.45975	1.56245	0.480661	2.54415	0.857127	0.0515021	4.04305
54	Georgia	3989167	57	39	2184950	3602.76	606.465	1	1	1	15	28	516034	1	8	94	211		3	3	2.44286	73.2543	87.3167	3.4119	1.27381	12.2676	2.35638	3.96073	0.893168	4.29394	4.46954	1.22727	0.242012	2.50696	1.37643	0.857127	4.04305
54	Georgia	3989167	57	39	2184950	3602.76	606.465	1	1	1	15	28	516034	1	9	95	306		0	3	1.84286	63.2048	87.1019	5.27476	1.45333	17.8505	2.38145	5.81575	0.611317	4.14638	4.46708	1.66293	0.37386	2.88203	1.76057	0.867709	4.04305
54	Georgia	3989167	57	39	2184950	3602.76	606.465	1	1	1	15	28	516034	1	10	110	416		1	4	5.12762	71.201	86.8843	6.2919	1.26571	19.2667	2.75747	7.62064	1.63464	4.26551	4.46458	1.83926	0.235637	2.95838	2.03086	1.01431	4.04305
54	Georgia	3989167	57	39	2184950	3602.76	606.465	1	1	1	15	28	516034	1	11	101	517		2	6	1.23905	68.1286	86.7105	7.46476	1.25905	16.9748	2.53186	8.34761	0.214343	4.2214	4.46257	2.01019	0.230356	2.83173	2.12197	0.928953	4.04305
54	Georgia	3989167	57	39	2184950	3602.76	606.465	1	1	1	15	28	516034	1	12	93	610		3	9	6.13	70.7786	86.56	11.3405	1.49714	12.6157	2.33131	8.32254	1.81319	4.25956	4.46084	2.42838	0.403559	2.53494	2.11897	0.846432	4.04305
54	Georgia	3989167	57	39	2184950	3602.76	606.465	1	1	1	15	28	516034	1	13	38	648		2	11	2.91381	64.9238	87.199	10.7181	1.5519	19.0643	0.95258	6.61792	1.06946	4.17321	4.46819	2.37193	0.439483	2.94782	1.88978	-0.0485814	4.04305
54	Georgia	3989167	57	39	2184950	3602.76	606.465	1	1	1	15	28	516034	1	14	65	713		1	12	2.09238	58.5667	87.2043	15.3705	1.77095	23.6378	1.62941	5.66534	0.738303	4.07017	4.46825	2.73245	0.571517	3.16285	1.73437	0.48822	4.04305
54	Georgia	3989167	57	39	2184950	3602.76	606.465	1	1	1	15	28	516034	1	15	25	738		0	12							0.626697	4.16127							1.42582	-0.467292	4.04305
54	Georgia	3989167	57	39	2184950	3602.76	606.465	1	1	1	15	28	516034	1	16																						4.04305
54	Georgia	3989167	57	39	2184950	3602.76	606.465	1	1	1	15	28	516034	1	17																						4.04305
54	Georgia	3989167	57	39	2184950	3602.76	606.465	1	1	1	15	28	516034	1	18																						4.04305
55	Germany	83783942	240	48	64096118	62374.2	1027.61	1	1	2	13	22	109796202	8	1						0.173333	87.9467	99.11	-1.95667	0.886667	3.74333			-1.75254	4.47673	4.59623		-0.120286	1.31998			5.48064
55	Germany	83783942	240	48	64096118	62374.2	1027.61	1	1	2	13	22	109796202	8	2	1					2.01429	93.9452	97.3167	1.46333	2.67524	4.00238	0.00119355	0.00119355	0.700265	4.54271	4.57797	0.380717	0.984038	1.38689	-6.73083	-6.73083	5.48064
55	Germany	83783942	240	48	64096118	62374.2	1027.61	1	1	2	13	22	109796202	8	3	11	12		0	0	6.90619	89.9262	97.1724	6.49524	4.46619	3.84048	0.013129		1.93242	4.49899	4.57649	1.87107	1.49654	1.3456		-4.33293	5.48064
55	Germany	83783942	240	48	64096118	62374.2	1027.61	1	1	2	13	22	109796202	8	4	2	14		0	0	2.74286	82.0124	97.3986	3.33667	4.6481	6.19714	0.00238709		1.009	4.40687	4.57881	1.20497	1.53646	1.82409		-6.03768	5.48064
55	Germany	83783942	240	48	64096118	62374.2	1027.61	1	1	2	13	22	109796202	8	5	2	16		0	0	3.42333	85.479	97.4595	5.27571	4.14905	5.22905	0.00238709	0.0107419	1.23061	4.44827	4.57944	1.66311	1.42288	1.65423	-4.5336	-6.03768	5.48064
55	Germany	83783942	240	48	64096118	62374.2	1027.61	1	1	2	13	22	109796202	8	6	0	16		0	0	4.42667	85.8924	97.261	5.26429	4.62143	6.15095	0	0.00238709	1.48765	4.45309	4.5774	1.66095	1.5307	1.81661	-6.03768		5.48064
55	Germany	83783942	240	48	64096118	62374.2	1027.61	1	1	2	13	22	109796202	8	7	143	159		0	0	4.2419	85.6119	96.0471	3.41238	3.62381	7.39143	0.170677	0.177838	1.44501	4.44982	4.56484	1.22741	1.28753	2.00032	-1.72688	-1.76798	5.48064
55	Germany	83783942	240	48	64096118	62374.2	1027.61	1	1	2	13	22	109796202	8	8	1041	1200		0	0	5.15952	87.9467	96.7086	5.20286	3.86238	6.35048	1.24248	1.43703	1.64084	4.47673	4.5717	1.64921	1.35128	1.84853	0.362578	0.217111	5.48064
55	Germany	83783942	240	48	64096118	62374.2	1027.61	1	1	2	13	22	109796202	8	9	6100	7300		12	12	0.647619	80.3462	97.801	7.62	2.53095	12.7481	7.28063	8.57921	-0.434453	4.38634	4.58293	2.03078	0.928596	2.54538	2.14934	1.98522	5.48064
55	Germany	83783942	240	48	64096118	62374.2	1027.61	1	1	2	13	22	109796202	8	10	19800	27100		82	94	1.10333	73.0595	98.2938	3.63762	3.41571	14.869	23.6322	33.9922	0.0983359	4.29127	4.58796	1.29133	1.22839	2.69928	3.52613	3.16261	5.48064
55	Germany	83783942	240	48	64096118	62374.2	1027.61	1	1	2	13	22	109796202	8	11	37800	64900		361	455	0.46	73.6886	97.8162	3.23619	2.65333	15.1405	45.116	62.9476	-0.776529	4.29985	4.58309	1.1744	0.975817	2.71737	4.1423	3.80924	5.48064
55	Germany	83783942	240	48	64096118	62374.2	1027.61	1	1	2	13	22	109796202	8	12	36500	101400		979	1434	0.0961905	69.2743	97.8743	8.99	1.86048	18.0024	43.5644	86.9677	-2.34142	4.23807	4.58368	2.19611	0.620832	2.8905	4.46554	3.77424	5.48064
55	Germany	83783942	240	48	64096118	62374.2	1027.61	1	1	2	13	22	109796202	8	13	28000	129400		1365	2799	0.233333	65.5419	97.8995	10.571	1.78238	18.679	33.4193	74.6897	-1.45529	4.18269	4.58394	2.35811	0.57795	2.9274	4.31334	3.50913	5.48064
55	Germany	83783942	240	48	64096118	62374.2	1027.61	1	1	2	13	22	109796202	8	14	17000	146400		1605	4404	0.386667	67.9438	97.3705	12.2295	3.02952	20.3629	20.2903	60.5164	-0.950192	4.21868	4.57852	2.50385	1.10841	3.01371	4.10291	3.01014	5.48064
55	Germany	83783942	240	48	64096118	62374.2	1027.61	1	1	2	13	22	109796202	8	15	13521	159921		1346	5750	1.96143	69.7252	96.8495	11.9081	1.94762	18.9029	16.1379	45.5123	0.673673	4.24456	4.57316	2.47722	0.666608	2.93931	3.81798	2.78117	5.48064
55	Germany	83783942	240	48	64096118	62374.2	1027.61	1	1	2	13	22	109796202	8	16	7982	167903		942	6692	3.27571	74.421	97.1271	9.66524	2.48571	15.4186	9.52689	31.58	1.18654	4.30974	4.57602	2.26854	0.91056	2.73557	3.45253	2.25412	5.48064
55	Germany	83783942	240	48	64096118	62374.2	1027.61	1	1	2	13	22	109796202	8	17	6400	174303		725	7417	4.85857	71.0457	97.0952	11.7386	1.82667	17.3562	7.6387	23.0331	1.58074	4.26332	4.57569	2.46288	0.602493	2.85395	3.13693	2.03323	5.48064
55	Germany	83783942	240	48	64096118	62374.2	1027.61	1	1	2	13	22	109796202	8	18	5122	179425		518	7935							6.11334	17.3852							2.85562	1.81047	5.48064
56	Ghana	31072940	137	21	16687441	6239.44	2674.51	1	2	4	55	112	467438	1	1						3.53	76.04	99.97	28.3	2.73	18.06			1.2613	4.33126	4.60487	3.34286	1.0043	2.8937			4.91998
56	Ghana	31072940	137	21	16687441	6239.44	2674.51	1	2	4	55	112	467438	1	2	2					5.85143	78.3557	99.9071	28.4443	2.34286	18.3629	0.00643647	0.00643647	1.76669	4.36126	4.60424	3.34795	0.851371	2.91033	-5.04578	-5.04578	4.91998
56	Ghana	31072940	137	21	16687441	6239.44	2674.51	1	2	4	55	112	467438	1	3	9	11		0	0	0.737143	77.0243	99.9014	28.3157	2.57429	18.4029	0.0289641	0.0354006	-0.304974	4.34412	4.60418	3.34342	0.945572	2.91251	-3.34103	-3.5417	4.91998
56	Ghana	31072940	137	21	16687441	6239.44	2674.51	1	2	4	55	112	467438	1	4	121	132		3	3	3.46429	82.13	99.9914	27.03	2.14714	14.025	0.389406	0.408716	1.24251	4.4083	4.60508	3.29695	0.764138	2.64084	-0.894735	-0.943132	4.91998
56	Ghana	31072940	137	21	16687441	6239.44	2674.51	1	2	4	55	112	467438	1	5	72	204		2	5	1.59143	81.35	99.9157	27.2986	2.04429	16.4086	0.231713	0.540663	0.464632	4.39876	4.60433	3.30683	0.715048	2.7978	-0.614958	-1.46226	4.91998
56	Ghana	31072940	137	21	16687441	6239.44	2674.51	1	2	4	55	112	467438	1	6	83	287		1	6	2.52429	79.0086	99.99	28.0514	1.91286	19.9983	0.267113	1.77003	0.925958	4.36956	4.60507	3.33404	0.648598	2.99565	0.570996	-1.32008	4.91998
56	Ghana	31072940	137	21	16687441	6239.44	2674.51	1	2	4	55	112	467438	1	7	0	287		2	8	3.23714	78.2357	99.9471	28.6457	2.40286	19.9667	0	3.36627	1.17469	4.35973	4.60464	3.355	0.876658	2.99406	1.21381		4.91998
56	Ghana	31072940	137	21	16687441	6239.44	2674.51	1	2	4	55	112	467438	1	8	867	1154		2	10	4.04857	80.8557	100.041	27.45	2.25143	15.4017	2.79021	5.93764	1.39836	4.39267	4.60558	3.31237	0.811565	2.73448	1.78131	1.02612	4.91998
56	Ghana	31072940	137	21	16687441	6239.44	2674.51	1	2	4	55	112	467438	1	9	517	1671		7	17	4.12	82.1757	100.184	27.0686	1.88857	16.6757	1.66383	8.91451	1.41585	4.40886	4.60701	3.29837	0.635821	2.81395	2.18768	0.50912	4.91998
56	Ghana	31072940	137	21	16687441	6239.44	2674.51	1	2	4	55	112	467438	1	10	1420	3091		2	19	2.98714	80.7071	99.9729	28.2057	2.08857	18.8817	4.56989	15.5505	1.09432	4.39083	4.6049	3.33952	0.73648	2.93819	2.74409	1.51949	4.91998
56	Ghana	31072940	137	21	16687441	6239.44	2674.51	1	2	4	55	112	467438	1	11	2317	5408	17375	6	25	3.31429	80.4486	100.121	27.6586	1.87286	19.995	7.45665	13.9671	1.19824	4.38762	4.60638	3.31994	0.627465	2.99548	2.63671	2.00911	4.91998
56	Ghana	31072940	137	21	16687441	6239.44	2674.51	1	2	4	55	112	467438	1	12	861	6269	14592	7	32	3.90857	81.4943	100.201	27.6371	2.32714	16.218	2.7709	15.631	1.36317	4.40053	4.60718	3.31916	0.844641	2.78612	2.74925	1.01917	4.91998
56	Ghana	31072940	137	21	16687441	6239.44	2674.51	1	2	4	55	112	467438	1	13	1034	7303	12185	3	35							3.32765	18.2088							2.9019	1.20227	4.91998
56	Ghana	31072940	137	21	16687441	6239.44	2674.51	1	2	4	55	112	467438	1	14																						4.91998
56	Ghana	31072940	137	21	16687441	6239.44	2674.51	1	2	4	55	112	467438	1	15																						4.91998
56	Ghana	31072940	137	21	16687441	6239.44	2674.51	1	2	4	55	112	467438	1	16																						4.91998
56	Ghana	31072940	137	21	16687441	6239.44	2674.51	1	2	4	55	112	467438	1	17																						4.91998
56	Ghana	31072940	137	21	16687441	6239.44	2674.51	1	2	4	55	112	467438	1	18																						4.91998
57	Greece	10423054	81	45	8484288	18519.2	458.136	1	1	2	20	41	15125933	2	1						4.87	77.65	100.91	10.31	7.18	11.7			1.58309	4.35221	4.61423	2.33311	1.9713	2.45959			4.39445
57	Greece	10423054	81	45	8484288	18519.2	458.136	1	1	2	20	41	15125933	2	2	1					0.8	74.4429	100.777	12.3657	4.73143	13.7871	0.00959412	0.00959412	-0.223144	4.31003	4.61291	2.51493	1.55423	2.62374	-4.64661	-4.64661	4.39445
57	Greece	10423054	81	45	8484288	18519.2	458.136	1	1	2	20	41	15125933	2	3	8	9		0	0	0.255714	73.3757	100.434	13.1671	4.1	14.1886	0.0767529	0.0863471	-1.36369	4.29559	4.6095	2.57772	1.41099	2.65244	-2.44938	-2.56716	4.39445
57	Greece	10423054	81	45	8484288	18519.2	458.136	1	1	2	20	41	15125933	2	4	90	99		0	0	3.57143	79.2771	100.427	13.7943	3.91571	13.6486	0.863471	0.949818	1.27297	4.37295	4.60943	2.62425	1.365	2.61363	-0.0514853	-0.146795	4.39445
57	Greece	10423054	81	45	8484288	18519.2	458.136	1	1	2	20	41	15125933	2	5	319	418		5	5	5.50429	69.4229	101.233	12.2271	5.03429	17.8257	3.06052	3.82805	1.70553	4.24022	4.61742	2.50366	1.61627	2.88064	1.34236	1.11859	4.39445
57	Greece	10423054	81	45	8484288	18519.2	458.136	1	1	2	20	41	15125933	2	6	403	821		15	20	21.3029	81.85	100.441	13.0929	3.87143	10.37	3.86643	7.32031	3.05884	4.40489	4.60957	2.57207	1.35362	2.33892	1.99065	1.35233	4.39445
57	Greece	10423054	81	45	8484288	18519.2	458.136	1	1	2	20	41	15125933	2	7	594	1415	3873	29	49	0.958571	75.6114	100.32	12.6257	3.39286	17.1443	5.69891	12.5875	-0.0423112	4.32561	4.60837	2.53574	1.22167	2.84167	2.5327	1.74027	4.39445
57	Greece	10423054	81	45	8484288	18519.2	458.136	1	1	2	20	41	15125933	2	8	469	1884	12162	32	81	3.33571	76.6043	100.656	12.6671	6.92	11.9329	4.49964	14.6982	1.20469	4.33865	4.61171	2.53901	1.93442	2.4793	2.68772	1.504	4.39445
57	Greece	10423054	81	45	8484288	18519.2	458.136	1	1	2	20	41	15125933	2	9	308	2192	18243	20	101	0.0185714	67.6571	100.903	14.9586	3.73714	22.1314	2.95499	17.4709	-3.98613	4.21445	4.61416	2.70528	1.31832	3.097	2.86054	1.08349	4.39445
57	Greece	10423054	81	45	8484288	18519.2	458.136	1	1	2	20	41	15125933	2	10	216	2408		20	121	0.235714	73.3786	100.49	15.0043	4.25571	21.07	2.07233	16.4059	-1.44513	4.29563	4.61006	2.70834	1.44826	3.04785	2.79764	0.728673	4.39445
57	Greece	10423054	81	45	8484288	18519.2	458.136	1	1	2	20	41	15125933	2	11	168	2576	15186	15	136	0.05	70.0257	100.254	17.2343	2.01571	23.7071	1.61181	17.8451	-2.99573	4.24886	4.60771	2.8469	0.700974	3.16578	2.88173	0.477359	4.39445
57	Greece	10423054	81	45	8484288	18519.2	458.136	1	1	2	20	41	15125933	2	12	108	2684	8821	10	146	0.205714	64.4429	100.306	17.8986	3.42571	21.1543	1.03616	10.9565	-1.58127	4.16578	4.60822	2.88472	1.23131	3.05184	2.39393	0.0355261	4.39445
57	Greece	10423054	81	45	8484288	18519.2	458.136	1	1	2	20	41	15125933	2	13	102	2786	24990	6	152	0.00571429	60.0629	100.676	20.7514	2.19	25.16	0.9786	11.8104	-5.16479	4.09539	4.6119	3.03262	0.783902	3.22526	2.46898	-0.0216323	4.39445
57	Greece	10423054	81	45	8484288	18519.2	458.136	1	1	2	20	41	15125933	2	14	96	2882	22002	13	165	0.207143	59.53	100.476	23.1171	2.86286	25.7683	0.921035	12.5683	-1.57435	4.08648	4.60992	3.14057	1.05182	3.24915	2.53118	-0.082257	4.39445
57	Greece	10423054	81	45	8484288	18519.2	458.136	1	1	2	20	41	15125933	2	15	52	2934	22167	8	173							0.498894	13.0096							2.56569	-0.695361	4.39445
57	Greece	10423054	81	45	8484288	18519.2	458.136	1	1	2	20	41	15125933	2	16																						4.39445
57	Greece	10423054	81	45	8484288	18519.2	458.136	1	1	2	20	41	15125933	2	17																						4.39445
57	Greece	10423054	81	45	8484288	18519.2	458.136	1	1	2	20	41	15125933	2	18																						4.39445
58	Grenada	112523	331	32	40427	169.516	238.485	1	2	4	23			1	1						0.06	76.85	101.33	26.65	4.43	25.47			-2.81341	4.34186	4.61838	3.28279	1.4884	3.2375			5.80212
58	Grenada	112523	331	32	40427	169.516	238.485	1	2	4	23			1	2	1					0.381429	75.9486	101.457	26.9114	6.31286	25.1957	0.888707	0.888707	-0.963832	4.33006	4.61964	3.29255	1.84259	3.22667	-0.117987	-0.117987	5.80212
58	Grenada	112523	331	32	40427	169.516	238.485	1	2	4	23			1	3	8	9		0	0	0.167143	73.98	101.197	26.8057	6.33286	25.8157	7.10966	7.99836	-1.78891	4.30379	4.61707	3.28861	1.84575	3.25098	2.07924	1.96145	5.80212
58	Grenada	112523	331	32	40427	169.516	238.485	1	2	4	23			1	4	3	12		0	0	0.191429	77.69	101.157	27.13	5.95286	24.9429	2.66612	10.6645	-1.65324	4.35273	4.61668	3.30064	1.78387	3.21659	2.36692	0.980625	5.80212
58	Grenada	112523	331	32	40427	169.516	238.485	1	2	4	23			1	5	2	14		0	0	0.241429	76.29	101.326	27.23	6.03571	25.6614	1.77741	12.4419	-1.42118	4.33454	4.61834	3.30432	1.79769	3.24499	2.52107	0.57516	5.80212
58	Grenada	112523	331	32	40427	169.516	238.485	1	2	4	23			1	6	0	14		0	0	1.09429	77.2657	101.417	27.1571	6.28	-28.3686	0	12.4419	0.0901018	4.34725	4.61924	3.30164	1.83737		2.52107		5.80212
58	Grenada	112523	331	32	40427	169.516	238.485	1	2	4	23			1	7	4	18		0	0	0.702857	76.4986	101.381	27.2829	6.90429		3.55483	15.9967	-0.352602	4.33727	4.61889	3.30626	1.93214		2.77238	1.26831	5.80212
58	Grenada	112523	331	32	40427	169.516	238.485	1	2	4	23			1	8	3	21		0	0	0.885714	78.9443	101.307	27.5514	6.87429	24.2214	2.66612	18.6629	-0.121361	4.36874	4.61816	3.31605	1.92779	3.18724	2.92653	0.980625	5.80212
58	Grenada	112523	331	32	40427	169.516	238.485	1	2	4	23			1	9	0	21		0	0	0.41	76.5171	101.406	27.7629	7.49143	22.8114	0	18.6629	-0.891598	4.33751	4.61913	3.3237	2.01376	3.12726	2.92653		5.80212
58	Grenada	112523	331	32	40427	169.516	238.485	1	2	4	23			1	10	1	22		0	0	0.448571	76.7657	101.379	27.7114	6.66571	24.6757	0.888707	19.5516	-0.801687	4.34076	4.61886	3.32184	1.89698	3.20582	2.97305	-0.117987	5.80212
58	Grenada	112523	331	32	40427	169.516	238.485	1	2	4	23			1	11	0	22		0	0							0	19.5516							2.97305		5.80212
58	Grenada	112523	331	32	40427	169.516	238.485	1	2	4	23			1	12																						5.80212
58	Grenada	112523	331	32	40427	169.516	238.485	1	2	4	23			1	13																						5.80212
58	Grenada	112523	331	32	40427	169.516	238.485	1	2	4	23			1	14																						5.80212
58	Grenada	112523	331	32	40427	169.516	238.485	1	2	4	23			1	15																						5.80212
58	Grenada	112523	331	32	40427	169.516	238.485	1	2	4	23			1	16																						5.80212
58	Grenada	112523	331	32	40427	169.516	238.485	1	2	4	23			1	17																						5.80212
58	Grenada	112523	331	32	40427	169.516	238.485	1	2	4	23			1	18																						5.80212
59	Guatemala	17915568	167	22	8805695	4132.35	2130.92	1	2	4	35	47	145795	1	1						0.59	68.18	86.82	18.82	3.57	20.44			-0.527633	4.22215	4.46384	2.93492	1.27257	3.01749			5.11799
59	Guatemala	17915568	167	22	8805695	4132.35	2130.92	1	2	4	35	47	145795	1	2	1					0.475714	66.2843	86.7686	20.3371	2	20.91	0.00558174	0.00558174	-0.742938	4.19395	4.46324	3.01245	0.693147	3.04023	-5.18826	-5.18826	5.11799
59	Guatemala	17915568	167	22	8805695	4132.35	2130.92	1	2	4	35	47	145795	1	3	11	12		1	1	0.212857	63.7557	86.8229	20.7971	1.61	23.3743	0.0613991	0.0613991	-1.54713	4.15506	4.46387	3.03482	0.476234	3.15164	-2.79036	-2.79036	5.11799
59	Guatemala	17915568	167	22	8805695	4132.35	2130.92	1	2	4	35	47	145795	1	4	17	29		0	1	0.0985714	61.5271	86.6257	22.0914	1.34	5.92571	0.0948895	0.12838	-2.31697	4.11948	4.4616	3.09519	0.29267	1.7793	-2.05276	-2.35504	5.11799
59	Guatemala	17915568	167	22	8805695	4132.35	2130.92	1	2	4	35	47	145795	1	5	27	56		0	1	6.53286	69.0171	86.5171	21.8271	0.925714	20.7129	0.150707	0.206524	1.87684	4.23435	4.46034	3.08315	-0.0771896	3.03075	-1.57734	-1.89242	5.11799
59	Guatemala	17915568	167	22	8805695	4132.35	2130.92	1	2	4	35	47	145795	1	6	76	132		2	3	0.714286	64.3857	86.65	22.8129	1.3	24.3029	0.424212	0.591664	-0.336472	4.16489	4.46188	3.12732	0.262364	3.19059	-0.524816	-0.857522	5.11799
59	Guatemala	17915568	167	22	8805695	4132.35	2130.92	1	2	4	35	47	145795	1	7	98	230		4	7	2.65571	69.6114	86.6943	22.3657	1.13571	3.91571	0.54701	1.0382	0.976714	4.24293	4.46239	3.10753	0.127262	1.365	0.0374916	-0.603288	5.11799
59	Guatemala	17915568	167	22	8805695	4132.35	2130.92	1	2	4	35	47	145795	1	8	238	468		4	11	4.41429	73.4843	86.6171	22.4857	1.21714		1.32845	1.91454	1.48485	4.29707	4.4615	3.11288	0.196506		0.649475	0.284016	5.11799
59	Guatemala	17915568	167	22	8805695	4132.35	2130.92	1	2	4	35	47	145795	1	9	215	683		5	16	4.06429	73.9786	86.7057	20.9414	1.54571	20.8429	1.20007	2.88576	1.40224	4.30378	4.46252	3.04173	0.435486	3.03701	1.05979	0.182383	5.11799
59	Guatemala	17915568	167	22	8805695	4132.35	2130.92	1	2	4	35	47	145795	1	10	233	916		7	23	22.7343	79.0743	86.6229	21.0843	1.07571	20.3757	1.30054	4.01327	3.12387	4.37039	4.46156	3.04853	0.0729849	3.01434	1.38961	0.262783	5.11799
59	Guatemala	17915568	167	22	8805695	4132.35	2130.92	1	2	4	35	47	145795	1	11	686	1602		6	29	16.1286	82.2757	86.5971	21.5286	0.921429	20.9571	3.82907	7.59116	2.78059	4.41008	4.46127	3.06938	-0.08183	3.04248	2.02698	1.34262	5.11799
59	Guatemala	17915568	167	22	8805695	4132.35	2130.92	1	2	4	35	47	145795	1	12	994	2596		19	48	19.8486	82.5686	86.5557	21.43	0.972857	21.1125	5.54825	12.5143	2.98813	4.41363	4.46079	3.06479	-0.027518	3.04987	2.52687	1.71348	5.11799
59	Guatemala	17915568	167	22	8805695	4132.35	2130.92	1	2	4	35	47	145795	1	13	1836	4432		32	80							10.2481	20.6692							3.02864	2.32709	5.11799
59	Guatemala	17915568	167	22	8805695	4132.35	2130.92	1	2	4	35	47	145795	1	14																						5.11799
59	Guatemala	17915568	167	22	8805695	4132.35	2130.92	1	2	4	35	47	145795	1	15																						5.11799
59	Guatemala	17915568	167	22	8805695	4132.35	2130.92	1	2	4	35	47	145795	1	16																						5.11799
59	Guatemala	17915568	167	22	8805695	4132.35	2130.92	1	2	4	35	47	145795	1	17																						5.11799
59	Guatemala	17915568	167	22	8805695	4132.35	2130.92	1	2	4	35	47	145795	1	18																						5.11799
60	Guinea	13132795	53	19	4486535	1473.6	3044.62	1	2	4	26			2	1						0	71.81	100.54	28.78	3.13	21.69				4.27402	4.61056	3.35968	1.14103	3.07685			3.97029
60	Guinea	13132795	53	19	4486535	1473.6	3044.62	1	2	4	26			2	2	1					0	65.0257	100.461	29.23	2.93143	20.7371	0.00761453	0.00761453		4.17478	4.60977	3.3752	1.07549	3.03193	-4.8777	-4.8777	3.97029
60	Guinea	13132795	53	19	4486535	1473.6	3044.62	1	2	4	26			2	3	0	1		0	0	0	59.7743	100.473	28.7443	3.15143	22.5571	0	0.0152291		4.09058	4.60989	3.35844	1.14786	3.11605	-4.18455		3.97029
60	Guinea	13132795	53	19	4486535	1473.6	3044.62	1	2	4	26			2	4	7	8		0	0	0.111429	65.2257	100.551	28.4714	3.10571	21.0114	0.0533017	0.0609162	-2.19437	4.17785	4.61067	3.3489	1.13324	3.04507	-2.79826	-2.93179	3.97029
60	Guinea	13132795	53	19	4486535	1473.6	3044.62	1	2	4	26			2	5	65	73		0	0	0.708571	66.1829	100.4	29.71	3.20143	22.61	0.494944	0.540631	-0.344504	4.19242	4.60916	3.39148	1.1636	3.11839	-0.615018	-0.70331	3.97029
60	Guinea	13132795	53	19	4486535	1473.6	3044.62	1	2	4	26			2	6	139	212		0	0	3.11714	71.4257	100.51	29.22	2.88714	22.5643	1.05842	1.50006	1.13692	4.26866	4.61026	3.37485	1.06027	3.11637	0.405506	0.0567763	3.97029
60	Guinea	13132795	53	19	4486535	1473.6	3044.62	1	2	4	26			2	7	265	477		1	1	1.95143	66.5271	100.523	29.0743	2.74143	20.335	2.01785	3.16003	0.668562	4.19761	4.61038	3.36985	1.00848	3.01234	1.15058	0.702032	3.97029
60	Guinea	13132795	53	19	4486535	1473.6	3044.62	1	2	4	26			2	8	477	954		5	6	2.23857	71.5129	100.569	28.2657	2.51857		3.63213	5.7642	0.805838	4.26988	4.61084	3.34165	0.923692		1.75167	1.28982	3.97029
60	Guinea	13132795	53	19	4486535	1473.6	3044.62	1	2	4	26			2	9	633	1587		1	7	2.04	76.2471	100.689	28.2043	2.45143	19.5371	4.81999	9.04606	0.71295	4.33398	4.61203	3.33947	0.896671	2.97232	2.20233	1.57277	3.97029
60	Guinea	13132795	53	19	4486535	1473.6	3044.62	1	2	4	26			2	10	432	2019		4	11	3.7	78.9229	100.549	28.4086	3.13571	18.5071	3.28947	10.1654	1.30833	4.36847	4.61064	3.34669	1.14286	2.91816	2.31899	1.19073	3.97029
60	Guinea	13132795	53	19	4486535	1473.6	3044.62	1	2	4	26			2	11	546	2565		3	14	9.55143	80.4414	100.62	28.1686	2.31714	19.5943	4.15753	11.9015	2.25669	4.38753	4.61135	3.33821	0.840335	2.97524	2.47666	1.42492	3.97029
60	Guinea	13132795	53	19	4486535	1473.6	3044.62	1	2	4	26			2	12	594	3159		5	19	4.90143	80.3229	100.746	27.9414	2.50429	17.3175	4.52303	11.2162	1.58953	4.38605	4.6126	3.33011	0.918004	2.85172	2.41736	1.50918	3.97029
60	Guinea	13132795	53	19	4486535	1473.6	3044.62	1	2	4	26			2	13	486	3645		3	22							3.70066	12.4421							2.52109	1.30851	3.97029
60	Guinea	13132795	53	19	4486535	1473.6	3044.62	1	2	4	26			2	14																						3.97029
60	Guinea	13132795	53	19	4486535	1473.6	3044.62	1	2	4	26			2	15																						3.97029
60	Guinea	13132795	53	19	4486535	1473.6	3044.62	1	2	4	26			2	16																						3.97029
60	Guinea	13132795	53	19	4486535	1473.6	3044.62	1	2	4	26			2	17																						3.97029
60	Guinea	13132795	53	19	4486535	1473.6	3044.62	1	2	4	26			2	18																						3.97029
61	Guinea-Bissau	1968001	70	20	812700	306.342	2652.92	1	2	4	30		20400	1	1						0	50.4	100.95	27.88	3.28	22.88				3.91999	4.61463	3.32791	1.18784	3.13026			4.2485
61	Guinea-Bissau	1968001	70	20	812700	306.342	2652.92	1	2	4	30		20400	1	2	2					0.00714286	49.6971	100.961	27.8486	3.14	22.9071	0.101626	0.101626	-4.94164	3.90595	4.61474	3.32678	1.14422	3.13145	-2.28646	-2.28646	4.2485
61	Guinea-Bissau	1968001	70	20	812700	306.342	2652.92	1	2	4	30		20400	1	3	7	9		0	0	1.34714	51.5457	100.819	29.8214	2.73571	23.1457	0.355691	0.457317	0.297986	3.94247	4.61332	3.39523	1.00639	3.14181	-0.782379	-1.03369	4.2485
61	Guinea-Bissau	1968001	70	20	812700	306.342	2652.92	1	2	4	30		20400	1	4	24	33		0	0	0	52.7786	100.863	29.78	2.89143	23.7143	1.21951	1.67683		3.96611	4.61376	3.39384	1.06175	3.16608	0.516904	0.19845	4.2485
61	Guinea-Bissau	1968001	70	20	812700	306.342	2652.92	1	2	4	30		20400	1	5	10	43		0	0	0.0214286	54.1429	100.941	29.6857	2.96429	22.5214	0.50813	2.18496	-3.84303	3.99163	4.61454	3.39067	1.08664	3.11447	0.781597	-0.677018	4.2485
61	Guinea-Bissau	1968001	70	20	812700	306.342	2652.92	1	2	4	30		20400	1	6	7	50		0	0	0.272857	47.8729	100.966	29.2557	3.05429	23.55	0.355691	2.38821	-1.29881	3.86855	4.61478	3.37608	1.11655	3.15913	0.870544	-1.03369	4.2485
61	Guinea-Bissau	1968001	70	20	812700	306.342	2652.92	1	2	4	30		20400	1	7	23	73		1	1	0	52.656	101.024	29.394	3.104		1.1687	9.4004		3.96378	4.61536	3.38079	1.13269		2.24075	0.155891	4.2485
61	Guinea-Bissau	1968001	70	20	812700	306.342	2652.92	1	2	4	30		20400	1	8	402	475		1	2	0.00428571	58.1271	100.936	29.2429	3.41143	23.7386	20.4268	22.815	-5.45247	4.06263	4.61448	3.37564	1.22713	3.1671	3.12742	3.01685	4.2485
61	Guinea-Bissau	1968001	70	20	812700	306.342	2652.92	1	2	4	30		20400	1	9	345	820		1	3	0.655714	64.2557	101.061	28.0014	3.39857	22.0257	17.5305	41.0061	-0.42203	4.16287	4.61573	3.33226	1.22336	3.09221	3.71372	2.86394	4.2485
61	Guinea-Bissau	1968001	70	20	812700	306.342	2652.92	1	2	4	30		20400	1	10	218	1038		3	6	0	56.0086	101.12	29.17	3.45	23.17	11.0772	52.8963		4.0255	4.61631	3.37314	1.23837	3.14286	3.96833	2.40489	4.2485
61	Guinea-Bissau	1968001	70	20	812700	306.342	2652.92	1	2	4	30		20400	1	11	135	1173		0	6							6.85975	58.2317							4.06443	1.92567	4.2485
61	Guinea-Bissau	1968001	70	20	812700	306.342	2652.92	1	2	4	30		20400	1	12																						4.2485
61	Guinea-Bissau	1968001	70	20	812700	306.342	2652.92	1	2	4	30		20400	1	13																						4.2485
61	Guinea-Bissau	1968001	70	20	812700	306.342	2652.92	1	2	4	30		20400	1	14																						4.2485
61	Guinea-Bissau	1968001	70	20	812700	306.342	2652.92	1	2	4	30		20400	1	15																						4.2485
61	Guinea-Bissau	1968001	70	20	812700	306.342	2652.92	1	2	4	30		20400	1	16																						4.2485
61	Guinea-Bissau	1968001	70	20	812700	306.342	2652.92	1	2	4	30		20400	1	17																						4.2485
61	Guinea-Bissau	1968001	70	20	812700	306.342	2652.92	1	2	4	30		20400	1	18																						4.2485
62	Haiti	11402528	414	23	6148669	764.345	8044.36	1	2	4	15			1	1						3.1	68.66	97.56	24.98	2.74	23.56			1.1314	4.22917	4.58047	3.21808	1.00796	3.15955			6.02587
62	Haiti	11402528	414	23	6148669	764.345	8044.36	1	2	4	15			1	2	1					0.524286	62.9657	97.6257	24.68	2.44286	22.9286	0.00876999	0.00876999	-0.645719	4.14259	4.58114	3.20599	0.893168	3.13238	-4.73642	-4.73642	6.02587
62	Haiti	11402528	414	23	6148669	764.345	8044.36	1	2	4	15			1	3	7	8		0	0	0.222857	58.8971	97.4286	25.83	1.66286	22.9829	0.0613899	0.0701599	-1.50122	4.07579	4.57912	3.25154	0.508537	3.13475	-2.65698	-2.79051	6.02587
62	Haiti	11402528	414	23	6148669	764.345	8044.36	1	2	4	15			1	4	10	18		0	0	1.42286	63.3271	97.2329	26.2743	1.50571	22.8857	0.0876999	0.13155	0.352667	4.14831	4.57711	3.26859	0.409267	3.13051	-2.02837	-2.43384	6.02587
62	Haiti	11402528	414	23	6148669	764.345	8044.36	1	2	4	15			1	5	13	31		1	1	0.825714	62.1314	97.2757	27.4457	1.49571	23.4871	0.11401	0.24556	-0.191506	4.12925	4.57755	3.31221	0.402604	3.15645	-1.40422	-2.17147	6.02587
62	Haiti	11402528	414	23	6148669	764.345	8044.36	1	2	4	15			1	6	12	43		2	3	4.60714	64.6643	97.5071	27.4143	1.21857	22.662	0.10524	0.333259	1.52761	4.16921	4.57993	3.31106	0.197679	3.12069	-1.09883	-2.25151	6.02587
62	Haiti	11402528	414	23	6148669	764.345	8044.36	1	2	4	15			1	7	29	72		1	4	1.22714	61.95	97.4043	27.7929	1.33857	21.69	0.25433	0.570049	0.204689	4.12633	4.57887	3.32478	0.291603	3.07685	-0.562033	-1.36912	6.02587
62	Haiti	11402528	414	23	6148669	764.345	8044.36	1	2	4	15			1	8	14	86		2	6	3.5475	65.3575	97.4375	27.525	1.3325		0.12278	0.570049	1.26624	4.17987	4.57921	3.31509	0.287057		-0.562033	-2.09736	6.02587
62	Haiti	11402528	414	23	6148669	764.345	8044.36	1	2	4	15			1	9	32	118		6	12	4.79	69.8814	97.3357	27.1029	1.65143	21.5043	0.28064	0.885768	1.56653	4.2468	4.57817	3.29964	0.501641	3.06825	-0.1213	-1.27068	6.02587
62	Haiti	11402528	414	23	6148669	764.345	8044.36	1	2	4	15			1	10	126	244		6	18	3.33143	66.9614	97.3686	27.0486	1.98429	23.2943	1.10502	1.74523	1.2034	4.20412	4.5785	3.29763	0.685259	3.14821	0.556885	0.0998617	6.02587
62	Haiti	11402528	414	23	6148669	764.345	8044.36	1	2	4	15			1	11	362	606		4	22	6.24429	72.3914	97.3714	26.8943	1.41286	21.148	3.17473	5.43739	1.83167	4.28209	4.57853	3.29191	0.345614	3.05155	1.6933	1.15522	6.02587
62	Haiti	11402528	414	23	6148669	764.345	8044.36	1	2	4	15			1	12	724	1330		12	34							6.34947	11.0853							2.40562	1.84837	6.02587
62	Haiti	11402528	414	23	6148669	764.345	8044.36	1	2	4	15			1	13																						6.02587
62	Haiti	11402528	414	23	6148669	764.345	8044.36	1	2	4	15			1	14																						6.02587
62	Haiti	11402528	414	23	6148669	764.345	8044.36	1	2	4	15			1	15																						6.02587
62	Haiti	11402528	414	23	6148669	764.345	8044.36	1	2	4	15			1	16																						6.02587
62	Haiti	11402528	414	23	6148669	764.345	8044.36	1	2	4	15			1	17																						6.02587
62	Haiti	11402528	414	23	6148669	764.345	8044.36	1	2	4	15			1	18																						6.02587
63	Honduras	9904607	89	24	5474092	3702.36	1478.54	1	2	4	25	40	411989	1	1						0.01	77.5	99.03	26.64	1.16	23.83			-4.60517	4.35028	4.59542	3.28241	0.14842	3.17095			4.48864
63	Honduras	9904607	89	24	5474092	3702.36	1478.54	1	2	4	25	40	411989	1	2	2					7.04714	83.8614	99.4443	24.06	1.98429	12.79	0.0201926	0.0201926	1.95262	4.42917	4.5996	3.18055	0.685259	2.54866	-3.90244	-3.90244	4.48864
63	Honduras	9904607	89	24	5474092	3702.36	1478.54	1	2	4	25	40	411989	1	3	7	9			0	0.0228571	77.2243	99.3529	25.2443	1.93143	21.4643	0.0706742	0.0807705	-3.77849	4.34671	4.59868	3.2286	0.65826	3.06639	-2.51614	-2.64967	4.48864
63	Honduras	9904607	89	24	5474092	3702.36	1478.54	1	2	4	25	40	411989	1	4	27	36		0	0	1.03857	75.4557	99.2814	26.1114	1.96	23.1529	0.2726	0.302889	0.0378461	4.32355	4.59796	3.26237	0.672944	3.14212	-1.19439	-1.29975	4.48864
63	Honduras	9904607	89	24	5474092	3702.36	1478.54	1	2	4	25	40	411989	1	5	120	156		7	7	0.208571	75.42	98.9129	26.7129	1.74286	23.9486	1.21156	1.32262	-1.56747	4.32307	4.59424	3.28515	0.555526	3.17591	0.279612	0.191907	4.48864
63	Honduras	9904607	89	24	5474092	3702.36	1478.54	1	2	4	25	40	411989	1	6	140	296		15	22	0.391429	78.6586	98.9471	26.8529	1.5	23.4329	1.41348	2.79668	-0.937952	4.36512	4.59459	3.29037	0.405465	3.15414	1.02843	0.346057	4.48864
63	Honduras	9904607	89	24	5474092	3702.36	1478.54	1	2	4	25	40	411989	1	7	107	403		4	26	0.484286	77.0671	98.8857	28.0771	1.27	23.74	1.08031	3.77602	-0.72508	4.34468	4.59396	3.33496	0.239017	3.16716	1.32867	0.0772437	4.48864
63	Honduras	9904607	89	24	5474092	3702.36	1478.54	1	2	4	25	40	411989	1	8	91	494		20	46	0.408571	75.32	98.9	28.0657	1.28714	25.07	0.918764	4.23035	-0.895089	4.32175	4.59411	3.33455	0.252425	3.22167	1.44229	-0.0847256	4.48864
63	Honduras	9904607	89	24	5474092	3702.36	1478.54	1	2	4	25	40	411989	1	9	228	722		15	61	3.405	79.545	98.945	27.84	1.56167		2.30196	5.64384	1.22524	4.37632	4.59456	3.32647	0.445754		1.73056	0.83376	4.48864
63	Honduras	9904607	89	24	5474092	3702.36	1478.54	1	2	4	25	40	411989	1	10	485	1207		21	82	3.73143	81.0657	99.0571	26.7243	1.77714	16.5057	4.89671	9.82371	1.31679	4.39526	4.5957	3.28557	0.575007	2.80371	2.2848	1.58856	4.48864
63	Honduras	9904607	89	24	5474092	3702.36	1478.54	1	2	4	25	40	411989	1	11	828	2035		34	116	7.84	81.2214	98.9871	26.9686	1.39571	21.5114	8.35975	17.7493	2.05924	4.39718	4.59499	3.29467	0.333406	3.06858	2.87635	2.12343	4.48864
63	Honduras	9904607	89	24	5474092	3702.36	1478.54	1	2	4	25	40	411989	1	12	792	2827		30	146	5.12571	81.9	98.7657	27.8429	1.05429	21.9543	7.99628	23.3427	1.63427	4.4055	4.59275	3.32658	0.0528635	3.08896	3.15028	2.07898	4.48864
63	Honduras	9904607	89	24	5474092	3702.36	1478.54	1	2	4	25	40	411989	1	13	1391	4218		36	182							14.044	35.6804							3.5746	2.64219	4.48864
63	Honduras	9904607	89	24	5474092	3702.36	1478.54	1	2	4	25	40	411989	1	14																						4.48864
63	Honduras	9904607	89	24	5474092	3702.36	1478.54	1	2	4	25	40	411989	1	15																						4.48864
63	Honduras	9904607	89	24	5474092	3702.36	1478.54	1	2	4	25	40	411989	1	16																						4.48864
63	Honduras	9904607	89	24	5474092	3702.36	1478.54	1	2	4	25	40	411989	1	17																						4.48864
63	Honduras	9904607	89	24	5474092	3702.36	1478.54	1	2	4	25	40	411989	1	18																						4.48864
64	Hungary	9660351	107	44	6974963			1	1	2	19	28	31226848	2	1						3.55	78.82	99.17	3.03	5.29	7.78			1.26695	4.36717	4.59684	1.10856	1.66582	2.05156			4.67283
64	Hungary	9660351	107	44	6974963			1	1	2	19	28	31226848	2	2	2					5.03	80.8743	98.9757	6.15	3.32571	7.73714	0.0207032	0.0207032	1.61542	4.3929	4.59487	1.81645	1.20168	2.04603	-3.87747	-3.87747	4.67283
64	Hungary	9660351	107	44	6974963			1	1	2	19	28	31226848	2	3	11	13		0	0	0.272857	75.8857	99.83	7.34571	2.84143	10.0843	0.113867	0.134571	-1.29881	4.32923	4.60347	1.99412	1.04431	2.31098	-2.00567	-2.17272	4.67283
64	Hungary	9660351	107	44	6974963			1	1	2	19	28	31226848	2	4	45	58	1194	1	1	0	62.77	100.91	7.49143	2.15429	15.5771	0.465822	0.569337		4.13948	4.61423	2.01376	0.767459	2.7458	-0.563282	-0.763953	4.67283
64	Hungary	9660351	107	44	6974963			1	1	2	19	28	31226848	2	5	168	226	5014	9	10	0.75	67.0229	100.751	4.17857	3.76286	11.4771	1.73907	2.01856	-0.287682	4.20503	4.61266	1.42997	1.32518	2.44036	0.702384	0.553349	4.67283
64	Hungary	9660351	107	44	6974963			1	1	2	19	28	31226848	2	6	299	525	8391	10	20	0.0514286	58.2414	100.05	5.86429	2.25857	16.86	3.09513	4.81349	-2.96756	4.0646	4.60567	1.76888	0.814732	2.82494	1.57142	1.12983	4.67283
64	Hungary	9660351	107	44	6974963			1	1	2	19	28	31226848	2	7	370	895	10540	38	58	0	51.5614	101.017	10.85	2.33429	19.9714	3.83009	7.69123		3.94277	4.61529	2.38417	0.847706	2.9943	2.04008	1.34289	4.67283
64	Hungary	9660351	107	44	6974963			1	1	2	19	28	31226848	2	8	684	1579	11578	76	134	1.28571	57.9243	100.191	11.3143	2.41857	19.0386	7.08049	12.9705	0.251314	4.05914	4.60708	2.42607	0.883177	2.94647	2.56268	1.95734	4.67283
64	Hungary	9660351	107	44	6974963			1	1	2	19	28	31226848	2	9	589	2168	15376	91	225	0.764286	56.6914	100.14	12.08	2.55857	9.27	6.09709	17.0594	-0.268814	4.03762	4.60657	2.49155	0.939449	2.22678	2.8367	1.80781	4.67283
64	Hungary	9660351	107	44	6974963			1	1	2	19	28	31226848	2	10	559	2727	17598	75	300	1.59	62.3271	99.2171	14.4229	2.51714	18.6257	5.78654	19.5749	0.463734	4.1324	4.59731	2.66881	0.923124	2.92454	2.97425	1.75553	4.67283
64	Hungary	9660351	107	44	6974963			1	1	2	19	28	31226848	2	11	384	3111	18435	73	373	0.857143	59.9629	99.8443	12.5571	3.19429	20.8671	3.97501	20.4858	-0.154151	4.09373	4.60361	2.53029	1.16136	3.03818	3.01973	1.38003	4.67283
64	Hungary	9660351	107	44	6974963			1	1	2	19	28	31226848	2	12	230	3341	29765	57	430	0.795714	61.1157	99.4743	15.3786	2.83286	17.2086	2.38087	18.726	-0.228515	4.11277	4.5999	2.73298	1.04129	2.84541	2.92991	0.867464	4.67283
64	Hungary	9660351	107	44	6974963			1	1	2	19	28	31226848	2	13	257	3598	24229	40	470	0.911429	55.4129	100.343	15.8571	1.75143	17.5983	2.66036	17.3286	-0.092742	4.01481	4.60859	2.76362	0.560432	2.8678	2.85236	0.978461	4.67283
64	Hungary	9660351	107	44	6974963			1	1	2	19	28	31226848	2	14	195	3793	27231	35	505							2.01856	14.8235							2.69621	0.702384	4.67283
64	Hungary	9660351	107	44	6974963			1	1	2	19	28	31226848	2	15																						4.67283
64	Hungary	9660351	107	44	6974963			1	1	2	19	28	31226848	2	16																						4.67283
64	Hungary	9660351	107	44	6974963			1	1	2	19	28	31226848	2	17																						4.67283
64	Hungary	9660351	107	44	6974963			1	1	2	19	28	31226848	2	18																						4.67283
65	India	1380004385	464	29	460295677	222688	2067	1	2	3	64	104	1.64036e+08	8	1						0	64.06	100.87	25.51	3.71	18.03				4.15982	4.61383	3.23907	1.31103	2.89204			6.13988
65	India	1380004385	464	29	460295677	222688	2067	1	2	3	64	104	1.64036e+08	8	2	1					0.0142857	63.2614	100.859	23.0857	3.44286	18.9871	7.24635e-05	7.24635e-05	-4.2485	4.14728	4.61372	3.13921	1.2363	2.94376	-9.53243	-9.53243	6.13988
65	India	1380004385	464	29	460295677	222688	2067	1	2	3	64	104	1.64036e+08	8	3	2	3		0	0	0	60.7814	100.913	23.6057	3.21143	19.4843	0.000144927			4.10728	4.61426	3.16149	1.16672	2.96961		-8.83928	6.13988
65	India	1380004385	464	29	460295677	222688	2067	1	2	3	64	104	1.64036e+08	8	4	0	3		0	0	0.0171429	65.0271	100.887	25.6186	3.70857	19.49			-4.06617	4.1748	4.614	3.24332	1.31065	2.9699			6.13988
65	India	1380004385	464	29	460295677	222688	2067	1	2	3	64	104	1.64036e+08	8	5	0	3		0	0	0	61.7843	100.834	26.2343	2.71857	21.0571				4.12365	4.61348	3.26707	1.00011	3.04724			6.13988
65	India	1380004385	464	29	460295677	222688	2067	1	2	3	64	104	1.64036e+08	8	6	0	3		0	0	0.0228571	53.7629	100.64	26.4529	3.36571	22.1757			-3.77849	3.98458	4.61155	3.27536	1.21364	3.099			6.13988
65	India	1380004385	464	29	460295677	222688	2067	1	2	3	64	104	1.64036e+08	8	7	27	30		0	0	0.0142857	64.7914	100.691	25.5343	3.09286	21.9971	0.00195652	0.00195652	-4.2485	4.17117	4.61206	3.24002	1.1291	3.09091	-6.23659	-6.23659	6.13988
65	India	1380004385	464	29	460295677	222688	2067	1	2	3	64	104	1.64036e+08	8	8	44	74		0	0	0.101429	60.9771	100.766	24.8	3.72	22.7886	0.0031884	0.00499998	-2.2884	4.1105	4.6128	3.21084	1.31372	3.12626	-5.29832	-5.74824	6.13988
65	India	1380004385	464	29	460295677	222688	2067	1	2	3	64	104	1.64036e+08	8	9	99	173		3	3	0.0757143	57.8329	100.666	27.3929	3.01571	23.49	0.00717389	0.0123188	-2.58079	4.05756	4.61181	3.31028	1.10384	3.15657	-4.39663	-4.93731	6.13988
65	India	1380004385	464	29	460295677	222688	2067	1	2	3	64	104	1.64036e+08	8	10	521	694	11828	10	13	0.552857	65.5157	100.526	28.3243	3.38571	22.8771	0.0377535	0.0479709	-0.592656	4.18229	4.61041	3.34372	1.21956	3.13014	-3.03716	-3.27668	6.13988
65	India	1380004385	464	29	460295677	222688	2067	1	2	3	64	104	1.64036e+08	8	11	1375	2069		37	50	0.0685714	61.06	100.506	28.5686	3.91	23.9271	0.0996374	0.165217	-2.67988	4.11186	4.61021	3.35231	1.36354	3.17501	-1.8005	-2.30622	6.13988
65	India	1380004385	464	29	460295677	222688	2067	1	2	3	64	104	1.64036e+08	8	12	3796	5865	96959	116	166	0.04	65.88	100.613	28.5657	3.12286	24.4957	0.275072	0.424854	-3.21888	4.18783	4.61128	3.35221	1.13875	3.1985	-0.85601	-1.29072	6.13988
65	India	1380004385	464	29	460295677	222688	2067	1	2	3	64	104	1.64036e+08	8	13	6894	12759	158046	248	414	0.205714	67.52	100.466	29.9514	2.70571	24.2717	0.499564	0.812606	-1.58127	4.21242	4.60982	3.39958	0.995366	3.18931	-0.207509	-0.69402	6.13988
65	India	1380004385	464	29	460295677	222688	2067	1	2	3	64	104	1.64036e+08	8	14	8941	21700		267	681	0.215714	65.1171	100.383	30.2871	3.43286	25.0843	0.647896	1.25405	-1.5338	4.17619	4.60899	3.41072	1.23339	3.22224	0.226381	-0.434024	6.13988
65	India	1380004385	464	29	460295677	222688	2067	1	2	3	64	104	1.64036e+08	8	15	11657	33357	329659	393	1074	0.362857	70.0086	100.436	29.9871	3.68143	24.7543	0.844707	1.78557	-1.01375	4.24862	4.60952	3.40077	1.3033	3.209	0.57974	-0.168765	6.13988
65	India	1380004385	464	29	460295677	222688	2067	1	2	3	64	104	1.64036e+08	8	16	19902	53259	527212	709	1783	0.12	69.5714	100.323	30.31	3.77	25.3914	1.44217	2.73086	-2.12026	4.24235	4.60839	3.41148	1.32708	3.23441	1.00462	0.366148	6.13988
65	India	1380004385	464	29	460295677	222688	2067	1	2	3	64	104	1.64036e+08	8	17	25051	78310	589628	766	2549	0.277143	66.4257	100.251	30.6871	3.70286	24.3071	1.81528	3.7231	-1.28322	4.19608	4.60768	3.42384	1.3091	3.19077	1.31456	0.596242	6.13988
65	India	1380004385	464	29	460295677	222688	2067	1	2	3	64	104	1.64036e+08	8	18	34356	112666	668879	886	3435							2.48956	4.78904							1.56633	0.912105	6.13988
66	Indonesia	273523615	151	31	148084795	42076.8	3519.39	2	2	4	45	82	115154100	2	1						16.24	88.91	98.9	26.44	1.77	15.7			2.78748	4.48762	4.59411	3.27488	0.57098	2.75366			5.01728
66	Indonesia	273523615	151	31	148084795	42076.8	3519.39	2	2	4	45	82	115154100	2	2	2					14.0257	88.7886	98.8643	26.4743	1.98714	16.3629	0.000731198	0.000731198	2.64089	4.48626	4.59375	3.27617	0.686698	2.79501	-7.22083	-7.22083	5.01728
66	Indonesia	273523615	151	31	148084795	42076.8	3519.39	2	2	4	45	82	115154100	2	3	17	19				3.93143	87.7671	98.9557	26.29	2.39857	17.7671	0.00621519	0.00694638	1.369	4.47469	4.59467	3.26919	0.874873	2.87735	-4.96953	-5.08076	5.01728
66	Indonesia	273523615	151	31	148084795	42076.8	3519.39	2	2	4	45	82	115154100	2	4	115	134		5	5	12.2443	86.7857	98.9986	26.6586	1.35857	17.0229	0.0420439	0.0442375	2.50506	4.46344	4.59511	3.28311	0.306434	2.83456	-3.11818	-3.16904	5.01728
66	Indonesia	273523615	151	31	148084795	42076.8	3519.39	2	2	4	45	82	115154100	2	5	445	579		43	48	16.5743	84.1886	98.9729	26.4414	0.972857	16.0929	0.162692	0.1828	2.80785	4.43306	4.59485	3.27493	-0.027518	2.77838	-1.69936	-1.8159	5.01728
66	Indonesia	273523615	151	31	148084795	42076.8	3519.39	2	2	4	45	82	115154100	2	6	835	1414		66	114	14.2271	86.1143	98.86	26.6714	1.46286	16.9657	0.305275	0.444934	2.65515	4.45568	4.5937	3.28359	0.380391	2.83119	-0.809829	-1.18654	5.01728
66	Indonesia	273523615	151	31	148084795	42076.8	3519.39	2	2	4	45	82	115154100	2	7	1077	2491	1452	84	198	9.10143	85.5143	98.9286	26.8443	1.80857	15.9829	0.39375	0.764102	2.20843	4.44868	4.5944	3.29005	0.592537	2.77152	-0.269054	-0.932038	5.01728
66	Indonesia	273523615	151	31	148084795	42076.8	3519.39	2	2	4	45	82	115154100	2	8	2066	4557	15931	175	373	17.9614	84.5286	98.9843	27.0143	1.25	18.3214	0.755328	1.38123	2.88823	4.43709	4.59496	3.29637	0.223144	2.90807	0.322977	-0.280603	5.01728
66	Indonesia	273523615	151	31	148084795	42076.8	3519.39	2	2	4	45	82	115154100	2	9	2203	6760	16358	209	582	15.4557	81.4186	98.9514	27.4514	1.21	18.7167	0.805415	1.98264	2.73798	4.3996	4.59463	3.31242	0.19062	2.92941	0.684431	-0.216398	5.01728
66	Indonesia	273523615	151	31	148084795	42076.8	3519.39	2	2	4	45	82	115154100	2	10	2336	9096	15660	161	743	30.6557	86.6829	98.9029	26.5514	1.76571		0.85404	2.625	3.42282	4.46226	4.59414	3.27908	0.568555		0.965082	-0.157778	5.01728
66	Indonesia	273523615	151	31	148084795	42076.8	3519.39	2	2	4	45	82	115154100	2	11	2310	11406	26652	102	845	25.5371	88.1371	98.8671	26.6543	1.67286	12.8329	0.844534	3.20594	3.24013	4.47889	4.59378	3.28295	0.514533	2.55201	1.165	-0.16897	5.01728
66	Indonesia	273523615	151	31	148084795	42076.8	3519.39	2	2	4	45	82	115154100	2	12	2840	14246	30297	128	973	27.6186	86.9629	98.8857	27.1	1.34714	14.2314	1.0383	3.79967	3.31849	4.46548	4.59396	3.29953	0.297986	2.65545	1.33491	0.0375863	5.01728
66	Indonesia	273523615	151	31	148084795	42076.8	3519.39	2	2	4	45	82	115154100	2	13	3482	17728	26677	175	1148	8.45714	87.4629	98.7157	26.9771	2.12714	16.6929	1.27302	4.56816	2.13501	4.47121	4.59224	3.29499	0.75478	2.81498	1.51911	0.241389	5.01728
66	Indonesia	273523615	151	31	148084795	42076.8	3519.39	2	2	4	45	82	115154100	2	14	4757	22485	25327	224	1372							1.73916	5.74612							1.74853	0.553399	5.01728
66	Indonesia	273523615	151	31	148084795	42076.8	3519.39	2	2	4	45	82	115154100	2	15																						5.01728
66	Indonesia	273523615	151	31	148084795	42076.8	3519.39	2	2	4	45	82	115154100	2	16																						5.01728
66	Indonesia	273523615	151	31	148084795	42076.8	3519.39	2	2	4	45	82	115154100	2	17																						5.01728
66	Indonesia	273523615	151	31	148084795	42076.8	3519.39	2	2	4	45	82	115154100	2	18																						5.01728
67	Iran	83992949	52	32	61266765	69242.8	884.811	1	2	3	28	72	2.56049e+07	1	1						2.42	70.53	82.34	-2.68	3.37	11.82			0.883768	4.25604	4.41086		1.21491	2.46979			3.95124
67	Iran	83992949	52	32	61266765	69242.8	884.811	1	2	3	28	72	2.56049e+07	1	2	2					2.13286	73.54	82.4371	0.797143	1.77143	11.0514	0.00238115	0.00238115	0.757462	4.29783	4.41204	-0.226721	0.571786	2.40256	-6.04017	-6.04017	3.95124
67	Iran	83992949	52	32	61266765	69242.8	884.811	1	2	3	28	72	2.56049e+07	1	3	137	139		15	15	8.28143	72.21	82.0771	3.77857	1.56286	12.8857	0.163109	0.113105	2.11402	4.27958	4.40766	1.32935	0.446516	2.55612	-2.17944	-1.81334	3.95124
67	Iran	83992949	52	32	61266765	69242.8	884.811	1	2	3	28	72	2.56049e+07	1	4	2783	2922		62	77	1.53286	60.6686	81.9957	3.81143	1.77571	17.0071	3.31337	2.71213	0.427133	4.10543	4.40667	1.338	0.574203	2.83363	0.997735	1.19797	3.95124
67	Iran	83992949	52	32	61266765	69242.8	884.811	1	2	3	28	72	2.56049e+07	1	5	6078	9000		214	291	0.00571429	45.9143	82.4029	6.79714	1.36714	18.11	7.23632	6.77081	-5.16479	3.82678	4.41162	1.9165	0.312723	2.89646	1.91262	1.97911	3.95124
67	Iran	83992949	52	32	61266765	69242.8	884.811	1	2	3	28	72	2.56049e+07	1	6	8361	17361		697	988	1.03	66.0786	81.9714	7.88429	1.96857	16.5043	9.95441	12.5201	0.0295588	4.19084	4.40637	2.06487	0.677308	2.80362	2.52734	2.29802	3.95124
67	Iran	83992949	52	32	61266765	69242.8	884.811	1	2	3	28	72	2.56049e+07	1	7	9716	27077		946	1934	5.01571	72.1114	81.8243	4.95571	1.73857	15.3043	11.5676	18.2337	1.61258	4.27821	4.40457	1.60054	0.553064	2.72813	2.90327	2.44821	3.95124
67	Iran	83992949	52	32	61266765	69242.8	884.811	1	2	3	28	72	2.56049e+07	1	8	20516	47593		964	2898	4.47286	72.6857	81.7129	6.09714	2.30714	18.1157	24.4259	34.6267	1.49803	4.28614	4.40321	1.80782	0.83601	2.89678	3.54463	3.19564	3.95124
67	Iran	83992949	52	32	61266765	69242.8	884.811	1	2	3	28	72	2.56049e+07	1	9	16993	64586		974	3872	15.2586	74.96	82.1914	5.51857	2.03143	14.2386	20.2315	36.6471	2.72514	4.31695	4.40905	1.70812	0.708739	2.65595	3.60134	3.00724	3.95124
67	Iran	83992949	52	32	61266765	69242.8	884.811	1	2	3	28	72	2.56049e+07	1	10	11533	76119	54258	811	4683	3.66286	71.1771	82.0614	6.78286	1.43286	19.1086	13.7309	25.8105	1.29824	4.26517	4.40747	1.9144	0.35967	2.95014	3.25078	2.61965	3.95124
67	Iran	83992949	52	32	61266765	69242.8	884.811	1	2	3	28	72	2.56049e+07	1	11	9807	85926	66519	614	5297	4.15286	68.1986	82.03	11.9557	1.63714	19.66	11.676	20.8256	1.4238	4.22242	4.40708	2.48121	0.492953	2.97859	3.03618	2.45753	3.95124
67	Iran	83992949	52	32	61266765	69242.8	884.811	1	2	3	28	72	2.56049e+07	1	12	7661	93587		580	5877	4.42143	69.3429	81.8514	10.9843	2.28857	18.55	9.121	16.5597	1.48646	4.23906	4.40491	2.39647	0.827928	2.92047	2.80697	2.21058	3.95124
67	Iran	83992949	52	32	61266765	69242.8	884.811	1	2	3	28	72	2.56049e+07	1	13	7386	100973	77889	463	6340	4.31143	59.48	81.9871	13.1029	2.58714	19.7857	8.7936	16.2454	1.46127	4.08564	4.40656	2.57283	0.950554	2.98496	2.78781	2.17402	3.95124
67	Iran	83992949	52	32	61266765	69242.8	884.811	1	2	3	28	72	2.56049e+07	1	14	10797	111770		393	6733	1.06	51.6343	82.1343	13.8014	2.11143	26.5471	12.8547	19.6612	0.0582689	3.94419	4.40836	2.62477	0.747365	3.27892	2.97865	2.55371	3.95124
67	Iran	83992949	52	32	61266765	69242.8	884.811	1	2	3	28	72	2.56049e+07	1	15	13836	125606	101679	386	7119	10.2529	58.0471	82.33	16.1186	1.47714	23.095	16.4728	24.9521	2.32756	4.06126	4.41074	2.77997	0.39011	3.13962	3.21696	2.80171	3.95124
67	Iran	83992949	52	32	61266765	69242.8	884.811	1	2	3	28	72	2.56049e+07	1	16	14908	140514	125333	389	7508							17.7491	27.2059							3.30343	2.87634	3.95124
67	Iran	83992949	52	32	61266765	69242.8	884.811	1	2	3	28	72	2.56049e+07	1	17																						3.95124
67	Iran	83992949	52	32	61266765	69242.8	884.811	1	2	3	28	72	2.56049e+07	1	18																						3.95124
68	Iraq	40222493	93	21	27085311	12429.9	2179.04	1	2	3	74	179	2075065	4	1						0.296667	61.9867	100.673	18.0833	3.10667	8.5			-1.21515	4.12692	4.61188	2.89499	1.13355	2.14007			4.5326
68	Iraq	40222493	93	21	27085311	12429.9	2179.04	1	2	3	74	179	2075065	4	2	1					2.8219	58.7571	101.005	16.001	2.29476	13.5067	0.00248617	0.00248617	1.03741	4.07341	4.61517	2.77265	0.830629	2.60318	-5.99701	-5.99701	4.5326
68	Iraq	40222493	93	21	27085311	12429.9	2179.04	1	2	3	74	179	2075065	4	3	8	9		0	0	0.0271429	50.7705	101.297	14.8924	2.33857	17.7967	0.0198894	0.0671266	-3.60664	3.92731	4.61805	2.70085	0.84954	2.87901	-2.70117	-3.91757	4.5326
68	Iraq	40222493	93	21	27085311	12429.9	2179.04	1	2	3	74	179	2075065	4	4	58	67		6	6	0.177619	41.1986	101.088	18.5562	2.04476	18.5971	0.144198	0.151656	-1.72811	3.7184	4.61599	2.9208	0.715281	2.92301	-1.88614	-1.93657	4.5326
68	Iraq	40222493	93	21	27085311	12429.9	2179.04	1	2	3	74	179	2075065	4	5	66	133		3	9	1.71571	49.501	100.868	19.6781	2.48905	14.2657	0.164087	0.226242	0.539829	3.90199	4.61381	2.97951	0.9119	2.65786	-1.48615	-1.80736	4.5326
68	Iraq	40222493	93	21	27085311	12429.9	2179.04	1	2	3	74	179	2075065	4	6	249	382		11	20	0.69381	46.0433	100.774	17.0848	2.26429	19.8095	0.619057	0.449997	-0.365558	3.82958	4.61288	2.83819	0.817259	2.98616	-0.798514	-0.479559	4.5326
68	Iraq	40222493	93	21	27085311	12429.9	2179.04	1	2	3	74	179	2075065	4	7	364	746		22	42	0.931429	50.8967	100.68	19.8419	3.04238	19.3105	0.904966	1.07403	-0.0710358	3.9298	4.61195	2.9878	1.11264	2.96065	0.0714141	-0.0998576	4.5326
68	Iraq	40222493	93	21	27085311	12429.9	2179.04	1	2	3	74	179	2075065	4	8	401	1147		19	61	0.537619	44.4171	100.955	22.0519	2.06524	19.9181	0.996955	1.54888	-0.620605	3.79363	4.61467	3.0934	0.725246	2.99163	0.437535	-0.00305003	4.5326
68	Iraq	40222493	93	21	27085311	12429.9	2179.04	1	2	3	74	179	2075065	4	9	347	1494		15	76	0.0342857	38.3567	100.759	22.2514	2.76381	22.369	0.862701	1.44944	-3.37303	3.64693	4.61273	3.10241	1.01661	3.10768	0.371176	-0.147687	4.5326
68	Iraq	40222493	93	21	27085311	12429.9	2179.04	1	2	3	74	179	2075065	4	10	196	1690		6	82	0.143333	36.1476	100.71	25.0705	1.85	23.5022	0.48729	1.11629	-1.94258	3.58761	4.61225	3.22169	0.615186	3.15709	0.110011	-0.718897	4.5326
68	Iraq	40222493	93	21	27085311	12429.9	2179.04	1	2	3	74	179	2075065	4	11	273	1963		5	87	0.428571	35.0652	100.321	25.8152	2.95048		0.678725	1.17596	-0.847298	3.55721	4.60838	3.25096	1.08197		0.162084	-0.38754	4.5326
68	Iraq	40222493	93	21	27085311	12429.9	2179.04	1	2	3	74	179	2075065	4	12	476	2439		10	97	0.193333	28.9248	100.339	27.6414	2.85476	24.7843	1.18342	1.75026	-1.64334	3.3647	4.60855	3.31932	1.04899	3.21021	0.559767	0.168406	4.5326
68	Iraq	40222493	93	21	27085311	12429.9	2179.04	1	2	3	74	179	2075065	4	13	471	2910		12	109	0.0790476	25.9448	100.662	27.4581	3.20571	25.7681	1.17099	2.28231	-2.5377	3.25597	4.61177	3.31266	1.16493	3.24914	0.825186	0.157847	4.5326
68	Iraq	40222493	93	21	27085311	12429.9	2179.04	1	2	3	74	179	2075065	4	14	637	3547		14	123	0	18.6395	100.173	33.2771	2.24143	26.3848	1.58369	2.77705		2.92528	4.6069	3.50487	0.807113	3.27279	1.02139	0.459758	4.5326
68	Iraq	40222493	93	21	27085311	12429.9	2179.04	1	2	3	74	179	2075065	4	15	1065	4612		37	160							2.64777	4.12207							1.41636	0.973719	4.5326
68	Iraq	40222493	93	21	27085311	12429.9	2179.04	1	2	3	74	179	2075065	4	16																						4.5326
68	Iraq	40222493	93	21	27085311	12429.9	2179.04	1	2	3	74	179	2075065	4	17																						4.5326
68	Iraq	40222493	93	21	27085311	12429.9	2179.04	1	2	3	74	179	2075065	4	18																						4.5326
69	Ireland	4937786	72	38	3074679	5638.36	545.315	1	1	2	9	13	167598633	2	1						21.64	92.9	99.33	6.51	7.73	5.07			3.07454	4.53152	4.59845	1.87334	2.04511	1.62334			4.27667
69	Ireland	4937786	72	38	3074679	5638.36	545.315	1	1	2	9	13	167598633	2	2	1					4.19571	90.0986	98.2429	4.36143	6.86714	7.35714	0.020252	0.020252	1.43406	4.5009	4.58744	1.4728	1.92675	1.99567	-3.8995	-3.8995	4.27667
69	Ireland	4937786	72	38	3074679	5638.36	545.315	1	1	2	9	13	167598633	2	3	18	19		0	0	2.86143	90.3457	99.3243	5.66143	4.96286	7.68714	0.364536	0.384788	1.05132	4.50364	4.59839	1.73368	1.60198	2.03955	-0.955063	-1.00913	4.27667
69	Ireland	4937786	72	38	3074679	5638.36	545.315	1	1	2	9	13	167598633	2	4	110	129		1	1	1.97857	90.3643	99.6757	6.61857	6.55286	7.94857	2.22772	2.572	0.682375	4.50385	4.60192	1.88988	1.8799	2.07299	0.944685	0.800978	4.27667
69	Ireland	4937786	72	38	3074679	5638.36	545.315	1	1	2	9	13	167598633	2	5	656	785		2	3	1.27714	85.4543	101.56	6.08857	4.29714	9.88	13.2853	15.7358	0.244625	4.44798	4.62065	1.80641	1.45795	2.29051	2.75594	2.58666	4.27667
69	Ireland	4937786	72	38	3074679	5638.36	545.315	1	1	2	9	13	167598633	2	6	1630	2415		19	22	0.1	86.9471	102.107	6.98143	4.66429	12.4714	33.0107	48.0782	-2.30259	4.4653	4.62602	1.94325	1.53993	2.52344	3.87283	3.49683	4.27667
69	Ireland	4937786	72	38	3074679	5638.36	545.315	1	1	2	9	13	167598633	2	7	2189	4604		98	120	0.814286	88.2214	100.829	7.60571	4.75286	10.7257	44.3316	89.9593	-0.205444	4.47985	4.61342	2.0289	1.55875	2.37264	4.49936	3.7917	4.27667
69	Ireland	4937786	72	38	3074679	5638.36	545.315	1	1	2	9	13	167598633	2	8	4324	8928		167	287	0.504286	85.3143	101.379	9.54	2.81143	16.5329	87.5696	173.681	-0.684612	4.44634	4.61886	2.25549	1.03369	2.80535	5.15722	4.47243	4.27667
69	Ireland	4937786	72	38	3074679	5638.36	545.315	1	1	2	9	13	167598633	2	9	5830	14758		243	530	1.45286	84.1614	101.07	8.75429	3.36571	18.816	118.069	285.614	0.373532	4.43274	4.61581	2.16954	1.21364	2.93471	5.65464	4.77127	4.27667
69	Ireland	4937786	72	38	3074679	5638.36	545.315	1	1	2	9	13	167598633	2	10	3803	18561		299	829	0.794286	84.9443	100.686	9.88857	2.39143		77.0183	167.322	-0.230312	4.442	4.612	2.29138	0.871891		5.11992	4.34404	4.27667
69	Ireland	4937786	72	38	3074679	5638.36	545.315	1	1	2	9	13	167598633	2	11	2649	21210		436	1265	2.42143	84.5029	99.58	8.72571	3.39571	17.7014	53.6475	131.658	0.884358	4.43679	4.60096	2.16627	1.22251	2.87365	4.88021	3.98244	4.27667
69	Ireland	4937786	72	38	3074679	5638.36	545.315	1	1	2	9	13	167598633	2	12	1708	22918		164	1429	0.328571	80.4843	101.034	10.2557	3.80857	21.3129	34.5904	85.0786	-1.113	4.38806	4.61546	2.32784	1.33725	3.05931	4.44358	3.54358	4.27667
69	Ireland	4937786	72	38	3074679	5638.36	545.315	1	1	2	9	13	167598633	2	13	1415	24333		89	1518	0.747143	79.9757	101.347	9.61429	3.15857	14.4243	28.6566	61.6066	-0.291499	4.38172	4.61855	2.26325	1.15012	2.66891	4.12077	3.35538	4.27667
69	Ireland	4937786	72	38	3074679	5638.36	545.315	1	1	2	9	13	167598633	2	14	550	24883		74	1592	1.09857	81.0757	101.034	12.4829	5.27857	20.33	11.1386	38.7826	0.0940106	4.39538	4.61546	2.52436	1.66366	3.0121	3.65797	2.41042	4.27667
69	Ireland	4937786	72	38	3074679	5638.36	545.315	1	1	2	9	13	167598633	2	15	335	25218		47	1639							6.78442	24.0189							3.17884	1.91463	4.27667
69	Ireland	4937786	72	38	3074679	5638.36	545.315	1	1	2	9	13	167598633	2	16																						4.27667
69	Ireland	4937786	72	38	3074679	5638.36	545.315	1	1	2	9	13	167598633	2	17																						4.27667
69	Ireland	4937786	72	38	3074679	5638.36	545.315	1	1	2	9	13	167598633	2	18																						4.27667
70	Israel	8655535	400	30	8209306	6399.02	1282.9	1	1	2	26	65	7404373	3	1						0.65	79.66	99.15	13.815	1.57	13.33			-0.430783	4.37777	4.59663	2.62576	0.451076	2.59002			5.99146
70	Israel	8655535	400	30	8209306	6399.02	1282.9	1	1	2	26	65	7404373	3	2	2					1.40571	77.4521	99.3771	13.2143	2.505	13.2971	0.0231066	0.0231066	0.340546	4.34966	4.59892	2.5813	0.918289	2.58755	-3.76764	-3.76764	5.99146
70	Israel	8655535	400	30	8209306	6399.02	1282.9	1	1	2	26	65	7404373	3	3	20	22	622	0	0	2.44214	75.7943	99.3879	14.0943	2.69286	14.9071	0.231066	0.0693198	0.892876	4.32802	4.59903	2.64577	0.990603	2.70184	-2.66902	-1.46505	5.99146
70	Israel	8655535	400	30	8209306	6399.02	1282.9	1	1	2	26	65	7404373	3	4	37	59	1316	0	0	1.08714	69.8371	99.4236	15.0879	2.17929	17.2264	0.427472	0.219513	0.083553	4.24617	4.59939	2.71389	0.778997	2.84644	-1.51635	-0.849866	5.99146
70	Israel	8655535	400	30	8209306	6399.02	1282.9	1	1	2	26	65	7404373	3	5	125	184	3986	0	0	5.67429	76.6114	98.8379	16.4914	2.72571	14.8929	1.44416	1.60591	1.73594	4.33875	4.59348	2.80284	1.00273	2.70088	0.47369	0.36753	5.99146
70	Israel	8655535	400	30	8209306	6399.02	1282.9	1	1	2	26	65	7404373	3	6	655	839	13002	0	0	4.95786	76.6943	99.1643	12.9243	3.195	15.2393	7.56741	7.96022	1.60097	4.33983	4.59678	2.55911	1.16159	2.72388	2.07446	2.02385	5.99146
70	Israel	8655535	400	30	8209306	6399.02	1282.9	1	1	2	26	65	7404373	3	7	2610	3449	30074	8	8	0.330714	73.5721	98.9229	15.7964	2.23857	21.3686	30.1541	34.0129	-1.1065	4.29827	4.59434	2.75978	0.805838	3.06192	3.52674	3.40632	5.99146
70	Israel	8655535	400	30	8209306	6399.02	1282.9	1	1	2	26	65	7404373	3	8	4300	7749	52180	26	34	0.352857	63.6843	99.105	17.7564	2.54429	19.88	49.6792	80.6998	-1.04169	4.15394	4.59618	2.87675	0.93385	2.98971	4.39074	3.90559	5.99146
70	Israel	8655535	400	30	8209306	6399.02	1282.9	1	1	2	26	65	7404373	3	9	2884	10633	47623	52	86	1.12571	72.0936	99.2936	15.8029	2.53071	19.9507	33.3197	105.482	0.118418	4.27797	4.59808	2.76019	0.928502	2.99326	4.65854	3.50615	5.99146
70	Israel	8655535	400	30	8209306	6399.02	1282.9	1	1	2	26	65	7404373	3	10	2672	13305	71939	56	142	0.315	68.0057	99.2057	18.4136	1.99286	23.2933	30.8704	112.125	-1.15518	4.21959	4.5972	2.91309	0.689569	3.14817	4.71961	3.4298	5.99146
70	Israel	8655535	400	30	8209306	6399.02	1282.9	1	1	2	26	65	7404373	3	11	1943	15248	83193	51	193	0.447857	64.4036	98.7664	19.7936	2.69786		22.4481	102.374	-0.803281	4.16517	4.59276	2.98536	0.992458		4.62863	3.1112	5.99146
70	Israel	8655535	400	30	8209306	6399.02	1282.9	1	1	2	26	65	7404373	3	12	1064	16312	81515	29	222	0.0614286	66.6786	99.065	18.1879	2.08571	25.8143	12.2927	77.6382	-2.78988	4.19988	4.59578	2.90075	0.735111	3.25093	4.35206	2.50901	5.99146
70	Israel	8655535	400	30	8209306	6399.02	1282.9	1	1	2	26	65	7404373	3	13	435	16747	59552	18	240	0.601429	63.6879	99.0157	19.8357	2.73786	24.385	5.02569	57.3275	-0.508448	4.15399	4.59528	2.98748	1.00718	3.19397	4.04878	1.61456	5.99146
70	Israel	8655535	400	30	8209306	6399.02	1282.9	1	1	2	26	65	7404373	3	14	198	16945	47630	25	265	0.0278571	48.0607	99.1029	25.4814	2.09143	26.0343	2.28755	43.1631	-3.58067	3.87247	4.59616	3.23795	0.737847	3.25941	3.76499	0.827483	5.99146
70	Israel	8655535	400	30	8209306	6399.02	1282.9	1	1	2	26	65	7404373	3	15	111	17056		14	279	0.131429	43.2036	98.8771	27.0014	3.14857	27.8025	1.28242	28.837	-2.02929	3.76592	4.59388	3.29589	1.14695	3.32513	3.36166	0.248746	5.99146
70	Israel	8655535	400	30	8209306	6399.02	1282.9	1	1	2	26	65	7404373	3	16	182	17238		5	284							2.1027	22.2632							3.10294	0.743223	5.99146
70	Israel	8655535	400	30	8209306	6399.02	1282.9	1	1	2	26	65	7404373	3	17																						5.99146
70	Israel	8655535	400	30	8209306	6399.02	1282.9	1	1	2	26	65	7404373	3	18																						5.99146
71	Italy	60461826	206	46	42559879	73540.9	578.724	1	1	2	25	34	27630435	5	1						0.1675	82.4786	93.7404	3.36679	0.9775	7.53536			-1.78677	4.41254	4.54053	1.21396	-0.022757	2.01961			5.32788
71	Italy	60461826	206	46	42559879	73540.9	578.724	1	1	2	25	34	27630435	5	2	2					0.953929	81.7211	94.1389	4.57679	1.00929	6.19893	0.00330787	0.00330787	-0.0471665	4.40331	4.54477	1.521	0.00924287	1.82438	-5.71145	-5.71145	5.32788
71	Italy	60461826	206	46	42559879	73540.9	578.724	1	1	2	25	34	27630435	5	3	1	3		0	0	0.331429	67.9354	94.8271	3.99857	1.6325	8.87143	0.00165394		-1.10434	4.21856	4.55206	1.38594	0.490113	2.18284		-6.4046	5.32788
71	Italy	60461826	206	46	42559879	73540.9	578.724	1	1	2	25	34	27630435	5	4	0	3		0	0	0.484286	70.24	94.4811	5.01071	1.49786	9.63714			-0.72508	4.25192	4.5484	1.61158	0.404036	2.26562			5.32788
71	Italy	60461826	206	46	42559879	73540.9	578.724	1	1	2	25	34	27630435	5	5	17	20		0	0	0.191786	71.6746	95.0189	5.67643	1.18964	10.8886	0.0281169	0.0314248	-1.65138	4.27214	4.55408	1.73632	0.173653	2.38771	-3.46016	-3.57138	5.32788
71	Italy	60461826	206	46	42559879	73540.9	578.724	1	1	2	25	34	27630435	5	6	868	888		17	17	1.02571	73.1636	93.6489	4.88536	1.4675	8.8875	1.43562	1.35954	0.0253892	4.2927	4.53955	1.58624	0.38356	2.18465	0.307143	0.361594	5.32788
71	Italy	60461826	206	46	42559879	73540.9	578.724	1	1	2	25	34	27630435	5	7	3748	4636	20664	131	148	6.945	75.9386	93.2543	3.49393	1.49607	9.845	6.19895	6.48178	1.93802	4.32992	4.53533	1.25103	0.402843	2.28696	1.86899	1.82438	5.32788
71	Italy	60461826	206	46	42559879	73540.9	578.724	1	1	2	25	34	27630435	5	8	13024	17660	61129	868	1016	1.04321	78.5796	94.3954	7.10464	1.2825	10.4739	21.5409	24.7478	0.0423066	4.36411	4.54749	1.96075	0.248811	2.34889	3.20874	3.06995	5.32788
71	Italy	60461826	206	46	42559879	73540.9	578.724	1	1	2	25	34	27630435	5	9	29361	47021	109398	2391	3407	0.301071	71.7754	94.9543	8.57571	1.22071	15.6918	48.5612	62.6428	-1.20041	4.27354	4.5534	2.14893	0.199436	2.75314	4.13745	3.88283	5.32788
71	Italy	60461826	206	46	42559879	73540.9	578.724	1	1	2	25	34	27630435	5	10	39477	86498	187193	4758	8165	0.623571	73.3832	94.4436	3.93643	1.3225	13.2504	65.2924	109.795	-0.472292	4.2957	4.548	1.37027	0.279524	2.58402	4.69861	4.17888	5.32788
71	Italy	60461826	206	46	42559879	73540.9	578.724	1	1	2	25	34	27630435	5	11	33329	119827	225770	5752	13917	1.20214	69.8093	94.4546	5.49571	1.40321	16.0929	55.124	141.135	0.184106	4.24577	4.54812	1.70397	0.338766	2.77838	4.94972	4.00959	5.32788
71	Italy	60461826	206	46	42559879	73540.9	578.724	1	1	2	25	34	27630435	5	12	27750	147577	287015	4364	18281	0.00821429	56.2007	95.0629	12.0411	1.16607	21.6275	45.8967	162.408	-4.80188	4.02893	4.55454	2.48832	0.15364	3.07397	5.09011	3.82639	5.32788
71	Italy	60461826	206	46	42559879	73540.9	578.724	1	1	2	25	34	27630435	5	13	24857	172434	337244	3891	22172	0.191429	66.1739	94.4296	11.3589	1.16607	19.7267	41.1119	176.771	-1.65324	4.19229	4.54785	2.43	0.15364	2.98197	5.17486	3.7163	5.32788
71	Italy	60461826	206	46	42559879	73540.9	578.724	1	1	2	25	34	27630435	5	14	20560	192994	398248	3377	25549	2.9225	70.7346	94.0643	11.92	1.76321	17.5086	34.0049	175.979	1.07244	4.25894	4.54398	2.47822	0.567138	2.86269	5.17036	3.52651	5.32788
71	Italy	60461826	206	46	42559879	73540.9	578.724	1	1	2	25	34	27630435	5	15	15490	208484	411069	2418	27967	4.67393	74.395	93.6629	12.6271	1.43786	15.4464	25.6195	166.684	1.542	4.30939	4.5397	2.53585	0.363154	2.73738	5.1161	3.24335	5.32788
71	Italy	60461826	206	46	42559879	73540.9	578.724	1	1	2	25	34	27630435	5	16	10395	218879	391638	1991	29958	2.35464	72.1314	94.3461	14.6446	1.33607	21.7343	17.1927	145.14	0.856389	4.27849	4.54697	2.68407	0.289734	3.07889	4.9777	2.84448	5.32788
71	Italy	60461826	206	46	42559879	73540.9	578.724	1	1	2	25	34	27630435	5	17	7238	226117	430617	1410	31368	11.6293	82.6764	93.7954	14.1064	1.69964	15.0382	11.9712	118.777	2.45353	4.41493	4.54112	2.64663	0.530418	2.71059	4.77725	2.4825	5.32788
71	Italy	60461826	206	46	42559879	73540.9	578.724	1	1	2	25	34	27630435	5	18	4910	231027	443098	1118	32486							8.12083	97.6302							4.58119	2.09443	5.32788
72	Ivory Coast	26378274	83	20	12729904	3466.16	3672.62	1	2	4	26			1	1						4.22	81.15	100.69	28.45	2.66	12.83			1.43984	4.3963	4.61205	3.34815	0.978326	2.55179			4.41884
72	Ivory Coast	26378274	83	20	12729904	3466.16	3672.62	1	2	4	26			1	2	1					4.17429	81.0471	100.677	28.3543	2.56	17.3767	0.003791	0.003791	1.42894	4.39503	4.61192	3.34478	0.940007	2.85513	-5.57513	-5.57513	4.41884
72	Ivory Coast	26378274	83	20	12729904	3466.16	3672.62	1	2	4	26			1	3	8	9		0	0	3.43	81.75	100.691	28.1543	3.04286	16.9129	0.030328	0.030328	1.23256	4.40367	4.61206	3.3377	1.1128	2.82807	-3.49568	-3.49568	4.41884
72	Ivory Coast	26378274	83	20	12729904	3466.16	3672.62	1	2	4	26			1	4	71	80		0	0	7.12143	84.7429	100.757	27.02	2.63429	14.5883	0.269161	0.291907	1.96311	4.43962	4.61271	3.29658	0.968612	2.68022	-1.23132	-1.31245	4.41884
72	Ivory Coast	26378274	83	20	12729904	3466.16	3672.62	1	2	4	26			1	5	100	180		1	1	2.69286	89.0114	100.657	26.9586	1.85143	17.5029	0.3791	0.68238	0.990603	4.48876	4.61172	3.2943	0.615958	2.86236	-0.382169	-0.969956	4.41884
72	Ivory Coast	26378274	83	20	12729904	3466.16	3672.62	1	2	4	26			1	6	194	374		2	3	5.38143	86.85	100.74	27.5629	2.01429	18.4143	0.735454	1.2624	1.68295	4.46418	4.61254	3.31647	0.700265	2.91313	0.233017	-0.307268	4.41884
72	Ivory Coast	26378274	83	20	12729904	3466.16	3672.62	1	2	4	26			1	7	270	644		3	6	4.56857	86.5814	100.721	27.8114	2.22429	19.1983	1.02357	1.90308	1.5192	4.46109	4.61236	3.32545	0.799436	2.95482	0.643474	0.0232961	4.41884
72	Ivory Coast	26378274	83	20	12729904	3466.16	3672.62	1	2	4	26			1	8	298	942		7	13	4.81714	86.6214	100.771	27.5286	2.50714	19.44	1.12972	2.38075	1.57218	4.46155	4.61285	3.31522	0.919144	2.96733	0.867414	0.121968	4.41884
72	Ivory Coast	26378274	83	20	12729904	3466.16	3672.62	1	2	4	26			1	9	267	1209		1	14	3.636	85.014	100.862	27.27	2.088		1.0122	2.5286	1.29088	4.44282	4.61375	3.30579	0.736207		0.927664	0.0121229	4.41884
72	Ivory Coast	26378274	83	20	12729904	3466.16	3672.62	1	2	4	26			1	10	281	1490		4	18	4.56	86.2471	100.741	27.9743	2.22	17.2243	1.06527	2.94561	1.51732	4.45722	4.61256	3.33129	0.797507	2.84632	1.08031	0.0632289	4.41884
72	Ivory Coast	26378274	83	20	12729904	3466.16	3672.62	1	2	4	26			1	11	393	1883		3	21	5.42143	84.9457	100.864	27.5714	2.24571	16.8183	1.48986	3.73792	1.69036	4.44201	4.61378	3.31678	0.809024	2.82247	1.31853	0.398684	4.41884
72	Ivory Coast	26378274	83	20	12729904	3466.16	3672.62	1	2	4	26			1	12	296	2179		7	28	6.35143	87.2157	100.934	27.4129	2.60143	16.3	1.12214	4.24213	1.84868	4.46838	4.61447	3.31101	0.956061	2.79117	1.44506	0.115234	4.41884
72	Ivory Coast	26378274	83	20	12729904	3466.16	3672.62	1	2	4	26			1	13	324	2503		2	30							1.22828	4.63639							1.53394	0.205618	4.41884
72	Ivory Coast	26378274	83	20	12729904	3466.16	3672.62	1	2	4	26			1	14																						4.41884
72	Ivory Coast	26378274	83	20	12729904	3466.16	3672.62	1	2	4	26			1	15																						4.41884
72	Ivory Coast	26378274	83	20	12729904	3466.16	3672.62	1	2	4	26			1	16																						4.41884
72	Ivory Coast	26378274	83	20	12729904	3466.16	3672.62	1	2	4	26			1	17																						4.41884
72	Ivory Coast	26378274	83	20	12729904	3466.16	3672.62	1	2	4	26			1	18																						4.41884
73	Jamaica	2961167	273	26	1633951	3000.63	544.536	1	2	4	21	46	180951	1	1						0.12	76.03	100.76	26.94	6.79	23.69			-2.12026	4.33113	4.61274	3.29361	1.91545	3.16505			5.60947
73	Jamaica	2961167	273	26	1633951	3000.63	544.536	1	2	4	21	46	180951	1	2	1					1.11286	72.9986	100.724	26.3657	4.92429	21.0371	0.0337705	0.0337705	0.106931	4.29044	4.61239	3.27206	1.59418	3.04629	-3.38817	-3.38817	5.60947
73	Jamaica	2961167	273	26	1633951	3000.63	544.536	1	2	4	21	46	180951	1	3	12	13		0	0	0.105714	71.5014	100.791	26.7729	5.25286	23.1757	0.405246	0.371475	-2.24702	4.26972	4.61305	3.28739	1.65877	3.14311	-0.990273	-0.903262	5.60947
73	Jamaica	2961167	273	26	1633951	3000.63	544.536	1	2	4	21	46	180951	1	4	12	25		0	0	0.52	71.6329	100.783	26.7957	4.34286	22.2443	0.405246	0.607868	-0.653926	4.27155	4.61297	3.28824	1.46853	3.10209	-0.497797	-0.903262	5.60947
73	Jamaica	2961167	273	26	1633951	3000.63	544.536	1	2	4	21	46	180951	1	5	13	38		1	1	0.521429	70.9657	100.5	26.8943	4.12429	24.9643	0.439016	1.1482	-0.651183	4.2622	4.61016	3.29191	1.41689	3.21745	0.138192	-0.823219	5.60947
73	Jamaica	2961167	273	26	1633951	3000.63	544.536	1	2	4	21	46	180951	1	6	25	63		2	3	0.0814286	71.3229	100.449	27.5257	3.03286	25.7414	0.844262	1.72229	-2.50803	4.26722	4.60965	3.31512	1.10951	3.2481	0.543657	-0.169293	5.60947
73	Jamaica	2961167	273	26	1633951	3000.63	544.536	1	2	4	21	46	180951	1	7	42	105		1	4	0.322857	75.0414	100.636	27.8071	4.25143	25.5086	1.41836	2.76918	-1.13055	4.31804	4.61151	3.32529	1.44726	3.23901	1.01855	0.349501	5.60947
73	Jamaica	2961167	273	26	1633951	3000.63	544.536	1	2	4	21	46	180951	1	8	128	233		2	6	0.242857	73.5729	100.636	27.8129	4.59571	24.025	4.32262	6.58524	-1.41528	4.29828	4.61151	3.3255	1.52512	3.1791	1.88483	1.46386	5.60947
73	Jamaica	2961167	273	26	1633951	3000.63	544.536	1	2	4	21	46	180951	1	9	148	381		1	7	0.513333	72.59	100.625	28.1333	4.92333		4.99803	11.0767	-0.66683	4.28483	4.6114	3.33696	1.59399		2.40484	1.60904	5.60947
73	Jamaica	2961167	273	26	1633951	3000.63	544.536	1	2	4	21	46	180951	1	10	107	488		2	9	0.971429	74.1657	100.514	28.2614	4.12714	23.9243	3.61344	13.9472	-0.0289875	4.3063	4.6103	3.3415	1.41759	3.17489	2.63528	1.28466	5.60947
73	Jamaica	2961167	273	26	1633951	3000.63	544.536	1	2	4	21	46	180951	1	11	34	522		0	9	0.694286	73.8586	100.529	28.3971	5.77571	24.9129	1.1482	13.7108	-0.364872	4.30215	4.61044	3.34629	1.75366	3.21538	2.61818	0.138192	5.60947
73	Jamaica	2961167	273	26	1633951	3000.63	544.536	1	2	4	21	46	180951	1	12	15	537		0	9	1.16714	75.2529	100.48	28.3314	5.97286	22.2014	0.506557	12.36	0.154559	4.32085	4.60996	3.34397	1.78723	3.10016	2.51446	-0.680118	5.60947
73	Jamaica	2961167	273	26	1633951	3000.63	544.536	1	2	4	21	46	180951	1	13	36	573		0	9							1.21574	10.4351							2.34517	0.19535	5.60947
73	Jamaica	2961167	273	26	1633951	3000.63	544.536	1	2	4	21	46	180951	1	14																						5.60947
73	Jamaica	2961167	273	26	1633951	3000.63	544.536	1	2	4	21	46	180951	1	15																						5.60947
73	Jamaica	2961167	273	26	1633951	3000.63	544.536	1	2	4	21	46	180951	1	16																						5.60947
73	Jamaica	2961167	273	26	1633951	3000.63	544.536	1	2	4	21	46	180951	1	17																						5.60947
73	Jamaica	2961167	273	26	1633951	3000.63	544.536	1	2	4	21	46	180951	1	18																						5.60947
74	Japan	126476461	347	49	115920900	108678	1066.64	1	1	2	17	36	126387527	6	1						0.02	84.86	100.08	4.82	1.37	9.57			-3.91202	4.441	4.60597	1.57277	0.314811	2.25863			5.84932
74	Japan	126476461	347	49	115920900	108678	1066.64	1	1	2	17	36	126387527	6	2	1					2.55571	79.8143	100.16	4.99	1.78857	8.31429	0.000790661	0.000790661	0.938332	4.3797	4.60677	1.60744	0.581417	2.11798	-7.14264	-7.14264	5.84932
74	Japan	126476461	347	49	115920900	108678	1066.64	1	1	2	17	36	126387527	6	3	0	1		0	0	0.781429	77.3	100.691	5.10857	1.77143	9.16286			-0.246632	4.34769	4.61206	1.63092	0.571786	2.21516			5.84932
74	Japan	126476461	347	49	115920900	108678	1066.64	1	1	2	17	36	126387527	6	4	13	14		0	0	12.1086	81.5643	99.8629	5.93286	2.72857	8.63	0.0102786		2.49391	4.40139	4.6038	1.78051	1.00378	2.15524		-4.57769	5.84932
74	Japan	126476461	347	49	115920900	108678	1066.64	1	1	2	17	36	126387527	6	5	11	25		0	0	0.00857143	69.95	100.544	3.67571	2.38429	13.0714	0.00869727		-4.75932	4.24778	4.6106	1.30175	0.8689	2.57043		-4.74475	5.84932
74	Japan	126476461	347	49	115920900	108678	1066.64	1	1	2	17	36	126387527	6	6	8	33		1	1	0.86	77.32	100.544	6.30286	2.09714	12.3957	0.00632529		-0.150823	4.34795	4.6106	1.841	0.740576	2.51735		-5.0632	5.84932
74	Japan	126476461	347	49	115920900	108678	1066.64	1	1	2	17	36	126387527	6	7	60	93		0	1	2.95286	76.4557	100.454	7.56571	2.31714	12.5543	0.0474397	0.0577183	1.08277	4.33671	4.6097	2.02363	0.840335	2.53006	-2.85218	-3.0483	5.84932
74	Japan	126476461	347	49	115920900	108678	1066.64	1	1	2	17	36	126387527	6	8	117	210		2	3	1.12286	71.2	100.483	6.60857	2.23286	13.59	0.0925073	0.140738	0.115876	4.26549	4.60999	1.88837	0.803282	2.60933	-1.96086	-2.38047	5.84932
74	Japan	126476461	347	49	115920900	108678	1066.64	1	1	2	17	36	126387527	6	9	139	349		3	6	2.90429	77.2943	100.266	7.20429	2.60143	12.4843	0.109902	0.249058	1.06619	4.34762	4.60782	1.97468	0.956061	2.52447	-1.39007	-2.20817	5.84932
74	Japan	126476461	347	49	115920900	108678	1066.64	1	1	2	17	36	126387527	6	10	326	675		9	15	7.41857	83.4429	99.7986	9.52429	2.85714	11.6843	0.257755	0.438026	2.00399	4.42416	4.60315	2.25384	1.04982	2.45824	-0.825477	-1.35574	5.84932
74	Japan	126476461	347	49	115920900	108678	1066.64	1	1	2	17	36	126387527	6	11	275	950		14	29	1.06857	69.6	99.5714	8.50286	2.72571	19.3771	0.217432	0.568485	0.0663226	4.24276	4.60088	2.1404	1.00273	2.96409	-0.56478	-1.52587	5.84932
74	Japan	126476461	347	49	115920900	108678	1066.64	1	1	2	17	36	126387527	6	12	437	1387		16	45	2.73857	72.9657	100.079	10.4971	2.89286	16.2843	0.345519	0.775638	1.00744	4.28999	4.60596	2.3511	1.06224	2.7902	-0.254069	-1.06271	5.84932
74	Japan	126476461	347	49	115920900	108678	1066.64	1	1	2	17	36	126387527	6	13	1230	2617		12	57	7.98714	78.7671	100.173	9.05143	3.01429	12.88	0.972513	1.64616	2.07783	4.3665	4.6069	2.20292	1.10336	2.55568	0.498443	-0.0278719	5.84932
74	Japan	126476461	347	49	115920900	108678	1066.64	1	1	2	17	36	126387527	6	14	2730	5347		24	81	0.412857	68.2186	100.094	9.87	2.35714	20.54	2.1585	3.60779	-0.884654	4.22272	4.60611	2.2895	0.85745	3.02237	1.28309	0.769416	5.84932
74	Japan	126476461	347	49	115920900	108678	1066.64	1	1	2	17	36	126387527	6	15	4325	9672		55	136	20.3829	79.3814	99.6686	10.2343	3.77571	15.2286	3.41961	6.4091	3.01469	4.37426	4.60185	2.32574	1.32859	2.72317	1.85772	1.22953	5.84932
74	Japan	126476461	347	49	115920900	108678	1066.64	1	1	2	17	36	126387527	6	16	3190	12862		151	287	2.37857	74.1143	99.6086	11.3314	2.32286	18.9314	2.52221	8.33831	0.8665	4.30561	4.60125	2.42758	0.842798	2.94082	2.12086	0.925135	5.84932
74	Japan	126476461	347	49	115920900	108678	1066.64	1	1	2	17	36	126387527	6	17	2316	15178		128	415	0.715714	73.7086	100.191	15.5314	2.42429	22.6414	1.83117	8.85382	-0.334474	4.30012	4.60708	2.74287	0.885537	3.11978	2.18085	0.604956	5.84932
74	Japan	126476461	347	49	115920900	108678	1066.64	1	1	2	17	36	126387527	6	18	1375	16553		136	551							1.08716	7.89238							2.0659	0.0835677	5.84932
75	Jordan	10203134	115	24	9057879	3383.97	2676.7	1	2	3	31	76	3383805	2	1						2.18	77.56	98.56	12.82	2.09	13.12			0.779325	4.35105	4.59067	2.55101	0.737164	2.57414			4.74493
75	Jordan	10203134	115	24	9057879	3383.97	2676.7	1	2	3	31	76	3383805	2	2	1					1.35857	60.9114	98.2771	14.6257	2.33571	17.4657	0.00980091	0.00980091	0.306434	4.10942	4.58779	2.68278	0.848318	2.86024	-4.62528	-4.62528	4.74493
75	Jordan	10203134	115	24	9057879	3383.97	2676.7	1	2	3	31	76	3383805	2	3	0	1				0.778571	60.2343	98.0343	16.5786	2.22571	18.0229	0	0.00980091	-0.250295	4.09824	4.58532	2.80811	0.800078	2.89164	-4.62528		4.74493
75	Jordan	10203134	115	24	9057879	3383.97	2676.7	1	2	3	31	76	3383805	2	4	28	29				5.72429	71.6971	97.6043	15.6129	3.46	13.4914	0.274425	0.274425	1.74472	4.27245	4.58092	2.74809	1.24127	2.60205	-1.29308	-1.29308	4.74493
75	Jordan	10203134	115	24	9057879	3383.97	2676.7	1	2	3	31	76	3383805	2	5	98	127		0	0	1.21	68.0129	97.88	12.9714	2.58	18.6329	0.960489	1.23491	0.19062	4.2197	4.58374	2.56275	0.947789	2.92493	0.211002	-0.0403125	4.74493
75	Jordan	10203134	115	24	9057879	3383.97	2676.7	1	2	3	31	76	3383805	2	6	141	268		1	1	0.297143	60.1843	97.6957	17.0186	2.61143	20.6771	1.38193	2.32282	-1.21354	4.09741	4.58186	2.83431	0.959897	3.02903	0.84278	0.32348	4.74493
75	Jordan	10203134	115	24	9057879	3383.97	2676.7	1	2	3	31	76	3383805	2	7	81	349		4	5	0.865714	59.7386	98.1386	16.8486	2.08143	20.7686	0.793874	2.1268	-0.1442	4.08998	4.58638	2.82427	0.733054	3.03344	0.754617	-0.230831	4.74493
75	Jordan	10203134	115	24	9057879	3383.97	2676.7	1	2	3	31	76	3383805	2	8	42	391		2	7	0.115714	48.8343	97.6814	22.1471	1.87	24.5267	0.411638	1.65635	-2.15663	3.88843	4.58171	3.09771	0.625938	3.19976	0.504619	-0.88761	4.74493
75	Jordan	10203134	115	24	9057879	3383.97	2676.7	1	2	3	31	76	3383805	2	9	34	425		0	7	0.0457143	41.3814	93.0686	20.6571	3.21429	22.85	0.333231	1.33292	-3.08534	3.72283	4.53334	3.02806	1.16761	3.12895	0.287375	-1.09892	4.74493
75	Jordan	10203134	115	24	9057879	3383.97	2676.7	1	2	3	31	76	3383805	2	10	24	449		0	7	0.0985714	46.0757	92.9671	18.0614	4.89286		0.235222	0.980091	-2.31697	3.83029	4.53225	2.89378	1.58778		-0.0201098	-1.44723	4.74493
75	Jordan	10203134	115	24	9057879	3383.97	2676.7	1	2	3	31	76	3383805	2	11	14	463		2	9	0.285714	46.2871	97.7643	20.6286	2.71286	25.1114	0.137213	0.842878	-1.25276	3.83486	4.58256	3.02668	0.998002	3.22332	-0.170933	-1.98622	4.74493
75	Jordan	10203134	115	24	9057879	3383.97	2676.7	1	2	3	31	76	3383805	2	12	79	542		0	9	0.0585714	39.2043	97.9757	23.57	2.07857	26.4929	0.774272	1.59755	-2.83751	3.66879	4.58472	3.15997	0.731681	3.27688	0.46847	-0.255832	4.74493
75	Jordan	10203134	115	24	9057879	3383.97	2676.7	1	2	3	31	76	3383805	2	13	73	615		0	9	0	23.5271	97.6557	32.14	2.69143	26.8529	0.715466	2.02879		3.15815	4.58145	3.4701	0.990072	3.29037	0.707439	-0.334821	4.74493
75	Jordan	10203134	115	24	9057879	3383.97	2676.7	1	2	3	31	76	3383805	2	14	95	710		0	9							0.931086	2.1856							0.781892	-0.0714031	4.74493
75	Jordan	10203134	115	24	9057879	3383.97	2676.7	1	2	3	31	76	3383805	2	15																						4.74493
75	Jordan	10203134	115	24	9057879	3383.97	2676.7	1	2	3	31	76	3383805	2	16																						4.74493
75	Jordan	10203134	115	24	9057879	3383.97	2676.7	1	2	3	31	76	3383805	2	17																						4.74493
75	Jordan	10203134	115	24	9057879	3383.97	2676.7	1	2	3	31	76	3383805	2	18																						4.74493
76	Kazakhstan	18776707	7	32	10493491			1	2	3	14		7143797	1	1						0	35.68	102.37	-1.99	7.39	16.74				3.57459	4.62859		2.00013	2.8178			1.94591
76	Kazakhstan	18776707	7	32	10493491			1	2	3	14		7143797	1	2	4					0.0128571	47.8371	100.826	3.97857	3.07571	16.3471	0.021303	0.021303	-4.35386	3.8678	4.61339	1.38092	1.12354	2.79405	-3.84891	-3.84891	1.94591
76	Kazakhstan	18776707	7	32	10493491			1	2	3	14		7143797	1	3	48	52	3974	0	0	0.09	54.2429	100.45	7.46429	4.26143	14.7457	0.255636	0.516598	-2.40795	3.99347	4.60966	2.01013	1.4496	2.69095	-0.660491	-1.364	1.94591
76	Kazakhstan	18776707	7	32	10493491			1	2	3	14		7143797	1	4	98	150	11047	0	0	0	36.8786	101.101	4.35429	6.05857	20.7514	0.521923	1.44328		3.60763	4.61612	1.47116	1.80147	3.03262	0.366917	-0.650235	1.94591
76	Kazakhstan	18776707	7	32	10493491			1	2	3	14		7143797	1	5	314	464	28002	3	3	1.24286	56.5614	99.9886	11.3786	3.96286	17.4543	1.67228	4.2393	0.217413	4.03533	4.60506	2.43173	1.37697	2.85959	1.4444	0.514191	1.94591
76	Kazakhstan	18776707	7	32	10493491			1	2	3	14		7143797	1	6	348	812	18806	6	9	0.348571	48.9386	100.611	8.38286	3.21571	17.89	1.85336	7.25367	-1.05391	3.89057	4.61127	2.12619	1.16805	2.88424	1.98151	0.617	1.94591
76	Kazakhstan	18776707	7	32	10493491			1	2	3	14		7143797	1	7	734	1546	30344	8	17	0.571429	42.1114	100.567	13.2757	2.68	4.21286	3.9091	11.5622	-0.559616	3.74032	4.61083	2.58594	0.985817	1.43814	2.44774	1.36331	1.94591
76	Kazakhstan	18776707	7	32	10493491			1	2	3	14		7143797	1	8	870	2416	72206	5	22	0.911429	43.6214	99.8714	18.0329	3.17857		4.6334	17.4631	-0.092742	3.77555	4.60388	2.8922	1.15643		2.86009	1.53329	1.94591
76	Kazakhstan	18776707	7	32	10493491			1	2	3	14		7143797	1	9	1170	3586	104029	3	25	1.44857	49.7843	99.8114	17.91	3.73857	20.43	6.23112	25.8405	0.370578	3.9077	4.60328	2.88536	1.3187	3.017	3.25194	1.82956	1.94591
76	Kazakhstan	18776707	7	32	10493491			1	2	3	14		7143797	1	10	1186	4772	102592	6	31	2.85143	46.4043	99.8371	18.6443	4.57143	20.9286	6.31634	30.8148	1.04782	3.83739	4.60354	2.92554	1.51983	3.04112	3.42799	1.84314	1.94591
76	Kazakhstan	18776707	7	32	10493491			1	2	3	14		7143797	1	11	881	5653	112110	1	32	1.80429	54.5329	99.7557	20.6429	2.87429	20.1186	4.69198	28.3809	0.590165	3.9988	4.60272	3.02737	1.0558	3.00164	3.34572	1.54586	1.94591
76	Kazakhstan	18776707	7	32	10493491			1	2	3	14		7143797	1	12	2026	7679	129761	3	35	0.688571	44.6871	100.139	20.0043	3.87571	20.5525	10.79	33.1421	-0.373136	3.79969	4.60655	2.99595	1.35473	3.02298	3.50081	2.37862	1.94591
76	Kazakhstan	18776707	7	32	10493491			1	2	3	14		7143797	1	13	2335	10014	122276	2	37							12.4356	46.3606							3.83645	2.52057	1.94591
76	Kazakhstan	18776707	7	32	10493491			1	2	3	14		7143797	1	14																						1.94591
76	Kazakhstan	18776707	7	32	10493491			1	2	3	14		7143797	1	15																						1.94591
76	Kazakhstan	18776707	7	32	10493491			1	2	3	14		7143797	1	16																						1.94591
76	Kazakhstan	18776707	7	32	10493491			1	2	3	14		7143797	1	17																						1.94591
76	Kazakhstan	18776707	7	32	10493491			1	2	3	14		7143797	1	18																						1.94591
77	Kenya	53771296	94	20	13891531	4187.61	3317.29	1	2	3	17	33	5935831	2	1						4.67	80.79	82.78	20.3	2.74	22.15			1.54116	4.39185	4.41619	3.01062	1.00796	3.09784			4.54329
77	Kenya	53771296	94	20	13891531	4187.61	3317.29	1	2	3	17	33	5935831	2	2	1					1.83286	72.5714	82.7571	21.1557	2.68	22.8971	0.00185973	0.00185973	0.605876	4.28457	4.41591	3.05191	0.985817	3.13101	-6.28732	-6.28732	4.54329
77	Kenya	53771296	94	20	13891531	4187.61	3317.29	1	2	3	17	33	5935831	2	3	6	7		0	0	1.16286	69.1614	82.8329	20.6714	3.16286	23.8314	0.0111584	0.0130181	0.15088	4.23644	4.41682	3.02875	1.15148	3.17101	-4.34141	-4.49557	4.54329
77	Kenya	53771296	94	20	13891531	4187.61	3317.29	1	2	3	17	33	5935831	2	4	24	31		1	1	6.80429	75.11	82.7943	19.6643	2.02429	4.35429	0.0446335	0.0539321	1.91755	4.31895	4.41636	2.9788	0.705217	1.47116	-2.92003	-3.10927	4.54329
77	Kenya	53771296	94	20	13891531	4187.61	3317.29	1	2	3	17	33	5935831	2	5	91	122	1879	2	3	9.03714	85.9986	82.8214	18.7871	2.87429	24.02	0.169235	0.212009	2.20134	4.45433	4.41669	2.93317	1.0558	3.17889	-1.55113	-1.77647	4.54329
77	Kenya	53771296	94	20	13891531	4187.61	3317.29	1	2	3	17	33	5935831	2	6	67	189	3480	4	7	4.01143	86.22	82.8971	18.3214	2.59286	23.4429	0.124602	0.297557	1.38915	4.4569	4.4176	2.90807	0.95276	3.15457	-1.21215	-2.08263	4.54329
77	Kenya	53771296	94	20	13891531	4187.61	3317.29	1	2	3	17	33	5935831	2	7	57	246	4582	4	11	38.5857	87.3971	82.8043	18.7186	1.85714	20.61	0.106005	0.338471	3.65288	4.47046	4.41648	2.92952	0.619039	3.02578	-1.08332	-2.24427	4.54329
77	Kenya	53771296	94	20	13891531	4187.61	3317.29	1	2	3	17	33	5935831	2	8	90	336	5964	3	14	31.5186	89.4286	82.8686	18.0457	1.40286		0.167376	0.424018	3.45058	4.49344	4.41726	2.89291	0.338511		-0.857979	-1.78752	4.54329
77	Kenya	53771296	94	20	13891531	4187.61	3317.29	1	2	3	17	33	5935831	2	9	76	412		3	17	6.02429	86.5414	83.0571	17.5114	1.98714	19.3529	0.141339	0.446335	1.7958	4.46062	4.41953	2.86285	0.686698	2.96284	-0.806686	-1.95659	4.54329
77	Kenya	53771296	94	20	13891531	4187.61	3317.29	1	2	3	17	33	5935831	2	10	211	623		12	29	5.39429	88.5257	82.9629	17.5814	2.21571	19.2114	0.392403	0.725294	1.68534	4.48329	4.41839	2.86684	0.795575	2.95551	-0.321178	-0.935467	4.54329
77	Kenya	53771296	94	20	13891531	4187.61	3317.29	1	2	3	17	33	5935831	2	11	151	774	9588	13	42	3.52	86.46	83.0129	17.7571	1.81286	19.6714	0.280819	0.840597	1.25846	4.45968	4.419	2.87679	0.594904	2.97917	-0.173643	-1.27005	4.54329
77	Kenya	53771296	94	20	13891531	4187.61	3317.29	1	2	3	17	33	5935831	2	12	351	1125	11362	8	50	2.08571	83.4829	83.11	17.2671	1.76286	19.945	0.652765	1.35946	0.735111	4.42464	4.42017	2.84881	0.566936	2.99298	0.307089	-0.426539	4.54329
77	Kenya	53771296	94	20	13891531	4187.61	3317.29	1	2	3	17	33	5935831	2	13	509	1634		8	58							0.946602	2.31536							0.839566	-0.0548769	4.54329
77	Kenya	53771296	94	20	13891531	4187.61	3317.29	1	2	3	17	33	5935831	2	14																						4.54329
77	Kenya	53771296	94	20	13891531	4187.61	3317.29	1	2	3	17	33	5935831	2	15																						4.54329
77	Kenya	53771296	94	20	13891531	4187.61	3317.29	1	2	3	17	33	5935831	2	16																						4.54329
77	Kenya	53771296	94	20	13891531	4187.61	3317.29	1	2	3	17	33	5935831	2	17																						4.54329
77	Kenya	53771296	94	20	13891531	4187.61	3317.29	1	2	3	17	33	5935831	2	18																						4.54329
78	Kuwait	4270571	240	30	4137309	3942.3	1049.47	1	2	3	58	133	6464847	3	1						0.01	56.73	99.97	20.42	4.48	16.35			-4.60517	4.0383	4.60487	3.01651	1.49962	2.79423			5.48064
78	Kuwait	4270571	240	30	4137309	3942.3	1049.47	1	2	3	58	133	6464847	3	2	5					0.0842857	53.88	100.286	18.57	3.65286	16.3129	0.11708	0.11708	-2.47354	3.98676	4.60802	2.92155	1.29551	2.79195	-2.14489	-2.14489	5.48064
78	Kuwait	4270571	240	30	4137309	3942.3	1049.47	1	2	3	58	133	6464847	3	3	51	56		0	0	0	42.8114	100.51	16.6	3.45	19.3929	1.19422	1.3113		3.75681	4.61026	2.8094	1.23837	2.9649	0.271019	0.177493	5.48064
78	Kuwait	4270571	240	30	4137309	3942.3	1049.47	1	2	3	58	133	6464847	3	4	9	65		0	0	0	37.45	100.356	19.4143	2.79429	20.16	0.210745	1.49863		3.62301	4.60872	2.96601	1.02758	3.0037	0.40455	-1.55711	5.48064
78	Kuwait	4270571	240	30	4137309	3942.3	1049.47	1	2	3	58	133	6464847	3	5	58	123		0	0	0.0771429	50.5043	100.151	20.7429	2.97571	18.1114	1.35813	2.66943	-2.5621	3.92206	4.60668	3.0322	1.09048	2.89654	0.981866	0.30611	5.48064
78	Kuwait	4270571	240	30	4137309	3942.3	1049.47	1	2	3	58	133	6464847	3	6	66	189		0	0	0.0828571	40.8829	100.013	19.1543	3.49571	21.8129	1.54546	3.72316	-2.49064	3.71071	4.6053	2.95253	1.25154	3.0825	1.31457	0.435322	5.48064
78	Kuwait	4270571	240	30	4137309	3942.3	1049.47	1	2	3	58	133	6464847	3	7	77	266		0	0	0.1	48.8243	99.9329	21.9114	4.22714	19.5014	1.80304	4.54272	-2.30259	3.88823	4.6045	3.08701	1.44153	2.97049	1.51353	0.589473	5.48064
78	Kuwait	4270571	240	30	4137309	3942.3	1049.47	1	2	3	58	133	6464847	3	8	399	665		1	1	0.01	39.6157	100.131	24.4686	2.45857	22.9371	9.34301	13.1364	-4.60517	3.67923	4.60648	3.19739	0.89958	3.13276	2.57539	2.23463	5.48064
78	Kuwait	4270571	240	30	4137309	3942.3	1049.47	1	2	3	58	133	6464847	3	9	635	1300		0	1	0.991429	35.8471	99.9414	24.33	4.00286	21.7243	14.8692	26.8817	-0.00860837	3.57926	4.60458	3.19171	1.38701	3.07843	3.29144	2.69929	5.48064
78	Kuwait	4270571	240	30	4137309	3942.3	1049.47	1	2	3	58	133	6464847	3	10	695	1995		6	7	1.34143	46.2414	99.9429	24.0857	2.58429	22.8533	16.2742	37.9106	0.293735	3.83388	4.6046	3.18162	0.949449	3.1291	3.63523	2.78958	5.48064
78	Kuwait	4270571	240	30	4137309	3942.3	1049.47	1	2	3	58	133	6464847	3	11	1293	3288		13	20	0.101429	40.0014	99.6286	26.8086	3.33		30.277	52.7798	-2.2884	3.68892	4.60145	3.28872	1.20297		3.96613	3.41039	5.48064
78	Kuwait	4270571	240	30	4137309	3942.3	1049.47	1	2	3	58	133	6464847	3	12	1908	5196		18	38	0.785714	31.8957	99.76	28.7171	2.96571	23.23	44.6779	77.0623	-0.241162	3.46247	4.60277	3.35749	1.08712	3.14544	4.34461	3.79948	5.48064
78	Kuwait	4270571	240	30	4137309	3942.3	1049.47	1	2	3	58	133	6464847	3	13	3705	8901		20	58	0.164286	28.63	99.9586	28.4657	4.24286	25.2886	86.7565	147.849	-1.80615	3.35446	4.60476	3.3487	1.44524	3.23035	4.99619	4.46311	5.48064
78	Kuwait	4270571	240	30	4137309	3942.3	1049.47	1	2	3	58	133	6464847	3	14	6162	15063		54	112	0	21.1043	99.4986	32.9443	2.55714	25.77	144.29	263.056		3.04948	4.60014	3.49482	0.938891	3.24921	5.57237	4.97182	5.48064
78	Kuwait	4270571	240	30	4137309	3942.3	1049.47	1	2	3	58	133	6464847	3	15	6452	21515		44	156							151.081	355.479							5.87347	5.01781	5.48064
78	Kuwait	4270571	240	30	4137309	3942.3	1049.47	1	2	3	58	133	6464847	3	16																						5.48064
78	Kuwait	4270571	240	30	4137309	3942.3	1049.47	1	2	3	58	133	6464847	3	17																						5.48064
78	Kuwait	4270571	240	30	4137309	3942.3	1049.47	1	2	3	58	133	6464847	3	18																						5.48064
79	Kyrgyzstan	6524195	34	26	2298401			1	1	1	23			1	1						0.17	54.71	82.83	1.54	2.27	15.39			-1.77196	4.00205	4.41679	0.431782	0.81978	2.73372			3.52636
79	Kyrgyzstan	6524195	34	26	2298401			1	1	1	23			1	2	3					0.157143	57.1557	82.7743	5.93857	1.43143	15.1743	0.0459827	0.0459827	-1.8506	4.04578	4.41612	1.78147	0.358673	2.7196	-3.07949	-3.07949	3.52636
79	Kyrgyzstan	6524195	34	26	2298401			1	1	1	23			1	3	39	42		0	0	0.848571	64.3286	82.6443	2.22714	1.99571	14.2471	0.597775	0.674413	-0.164201	4.164	4.41455	0.80072	0.691002	2.65656	-0.393913	-0.514541	3.52636
79	Kyrgyzstan	6524195	34	26	2298401			1	1	1	23			1	4	69	111		0	0	3.65857	64.4443	82.5229	4.10857	1.55857	14.73	1.0576	1.65538	1.29707	4.1658	4.41308	1.41308	0.44377	2.68989	0.504029	0.0560038	3.52636
79	Kyrgyzstan	6524195	34	26	2298401			1	1	1	23			1	5	159	270		4	4	3.61429	69.7743	82.7986	4.57286	1.53	13.0943	2.43708	3.57132	1.28489	4.24527	4.41641	1.52014	0.425268	2.57218	1.27294	0.890802	3.52636
79	Kyrgyzstan	6524195	34	26	2298401			1	1	1	23			1	6	179	449		1	5	6.34	75.2143	82.7214	6.51429	1.65286	11.11	2.74363	5.60989	1.84688	4.32034	4.41548	1.874	0.502505	2.40785	1.72453	1.00928	3.52636
79	Kyrgyzstan	6524195	34	26	2298401			1	1	1	23			1	7	163	612		2	7	0.204286	56.31	82.6986	10.8957	1.73143	21.03	2.49839	5.37997	-1.58824	4.03087	4.4152	2.38837	0.548947	3.04595	1.68268	0.915648	3.52636
79	Kyrgyzstan	6524195	34	26	2298401			1	1	1	23			1	8	117	729		1	8	9.536	69.838	82.602	13.132	1.428		1.79332	4.35303	2.25507	4.24618	4.41403	2.57505	0.356275		1.47087	0.584071	3.52636
79	Kyrgyzstan	6524195	34	26	2298401			1	1	1	23			1	9	142	871		4	12	7.73286	70.8829	82.5343	9.99571	1.73857	18.8457	2.17651	3.75525	2.04548	4.26103	4.41321	2.30216	0.553064	2.93629	1.32316	0.777724	3.52636
79	Kyrgyzstan	6524195	34	26	2298401			1	1	1	23			1	10	173	1044		0	12	9.04571	75.96	82.6	11.5157	1.43857	17.5457	2.65167	4.69023	2.20229	4.33021	4.41401	2.44371	0.363651	2.86481	1.54548	0.975189	3.52636
79	Kyrgyzstan	6524195	34	26	2298401			1	1	1	23			1	11	226	1270		2	14	3.83429	72.57	82.8114	10.6786	1.28143	18.3433	3.46403	5.30334	1.34398	4.28455	4.41657	2.36824	0.247976	2.90927	1.66834	1.24243	3.52636
79	Kyrgyzstan	6524195	34	26	2298401			1	1	1	23			1	12	250	1520		2	16							3.83189	7.06601							1.9553	1.34336	3.52636
79	Kyrgyzstan	6524195	34	26	2298401			1	1	1	23			1	13																						3.52636
79	Kyrgyzstan	6524195	34	26	2298401			1	1	1	23			1	14																						3.52636
79	Kyrgyzstan	6524195	34	26	2298401			1	1	1	23			1	15																						3.52636
79	Kyrgyzstan	6524195	34	26	2298401			1	1	1	23			1	16																						3.52636
79	Kyrgyzstan	6524195	34	26	2298401			1	1	1	23			1	17																						3.52636
79	Kyrgyzstan	6524195	34	26	2298401			1	1	1	23			1	18																						3.52636
80	Laos	7275560	32	23	2471810	1018.75	2426.31	1	2	4			1251961	1	1						0.52	55.12	98.43	30.46	1.48	19.14			-0.653926	4.00951	4.58935	3.41641	0.392042	2.95178			3.46574
80	Laos	7275560	32	23	2471810	1018.75	2426.31	1	2	4			1251961	1	2	2					3.10857	62.0186	98.4557	28.8571	1.56571	19.8671	0.0274893	0.0274893	1.13416	4.12743	4.58961	3.36236	0.448342	2.98907	-3.59396	-3.59396	3.46574
80	Laos	7275560	32	23	2471810	1018.75	2426.31	1	2	4			1251961	1	3	7	9		0	0	0.774286	55.7271	98.2929	30.7029	1.36429	22.5414	0.0962125	0.123702	-0.255814	4.02047	4.58795	3.42436	0.310631	3.11535	-2.08988	-2.3412	3.46574
80	Laos	7275560	32	23	2471810	1018.75	2426.31	1	2	4			1251961	1	4	5	14		0	0	3.85714	74.7343	98.6157	26.76	2.13429	20.5071	0.0687232	0.192425	1.34993	4.31394	4.59123	3.28691	0.758132	3.02077	-1.64805	-2.67767	3.46574
80	Laos	7275560	32	23	2471810	1018.75	2426.31	1	2	4			1251961	1	5	5	19		0	0	5.70429	77.0786	98.7486	24.97	1.72571	20.8343	0.0687232	0.261148	1.74122	4.34483	4.59258	3.21768	0.545641	3.0366	-1.34267	-2.67767	3.46574
80	Laos	7275560	32	23	2471810	1018.75	2426.31	1	2	4			1251961	1	6	5	24		0	0	3.92286	78.2786	98.5029	27.6286	1.30286	15.205	0.0687232	0.261148	1.36682	4.36027	4.59009	3.31885	0.26456	2.72162	-1.34267	-2.67767	3.46574
80	Laos	7275560	32	23	2471810	1018.75	2426.31	1	2	4			1251961	1	7	5	29		0	0	6.26167	78.5	98.8717	22.9467	2.28167		0.0687232	0.261148	1.83445	4.3631	4.59382	3.13317	0.824906		-1.34267	-2.67767	3.46574
80	Laos	7275560	32	23	2471810	1018.75	2426.31	1	2	4			1251961	1	8	0	29		0	0	14.2371	78.8214	98.2743	28.4786	0.988571	19.6257	0	0.261148	2.65585	4.36719	4.58776	3.34915	-0.0114944	2.97684	-1.34267		3.46574
80	Laos	7275560	32	23	2471810	1018.75	2426.31	1	2	4			1251961	1	9	0	29		0	0	23.0943	84.0257	98.3186	28.1114	1.16571	22.9643	0	0.261148	3.13959	4.43112	4.58821	3.33618	0.153334	3.13394	-1.34267		3.46574
80	Laos	7275560	32	23	2471810	1018.75	2426.31	1	2	4			1251961	1	10	0	29		0	0	12.1714	80.9029	98.0243	28.2129	1.54	20.9143	0	0.261148	2.49909	4.39325	4.58522	3.33978	0.431782	3.04043	-1.34267		3.46574
80	Laos	7275560	32	23	2471810	1018.75	2426.31	1	2	4			1251961	1	11	0	29		0	0							0	0.261148							-1.34267		3.46574
80	Laos	7275560	32	23	2471810	1018.75	2426.31	1	2	4			1251961	1	12																						3.46574
80	Laos	7275560	32	23	2471810	1018.75	2426.31	1	2	4			1251961	1	13																						3.46574
80	Laos	7275560	32	23	2471810	1018.75	2426.31	1	2	4			1251961	1	14																						3.46574
80	Laos	7275560	32	23	2471810	1018.75	2426.31	1	2	4			1251961	1	15																						3.46574
80	Laos	7275560	32	23	2471810	1018.75	2426.31	1	2	4			1251961	1	16																						3.46574
80	Laos	7275560	32	23	2471810	1018.75	2426.31	1	2	4			1251961	1	17																						3.46574
80	Laos	7275560	32	23	2471810	1018.75	2426.31	1	2	4			1251961	1	18																						3.46574
81	Latvia	1886198	30	44	1313215	3278.52	400.552	1	1	2	15	26	4058762	2	1						0.41	90.5	98.32	1.9	4.3	7.42			-0.891598	4.50535	4.58823	0.641854	1.45862	2.00418			3.4012
81	Latvia	1886198	30	44	1313215	3278.52	400.552	1	1	2	15	26	4058762	2	2	1					2.47286	89.7629	99.4586	2.17	3.51571	4.56143	0.0530167	0.0530167	0.905374	4.49717	4.59974	0.774727	1.25724	1.51764	-2.93715	-2.93715	3.4012
81	Latvia	1886198	30	44	1313215	3278.52	400.552	1	1	2	15	26	4058762	2	3	7	8	228	0	0	1.51143	87.6757	100.219	2.96714	3.22143	5.80429	0.371117	0.265084	0.413055	4.47364	4.60735	1.0876	1.16982	1.7586	-1.32771	-0.991238	3.4012
81	Latvia	1886198	30	44	1313215	3278.52	400.552	1	1	2	15	26	4058762	2	4	41	49	1313	0	0	3.07429	81.3071	100.56	2.38571	5.53857	7.33429	2.17368	1.74955	1.12307	4.39823	4.61075	0.869499	1.71174	1.99256	0.559359	0.776424	3.4012
81	Latvia	1886198	30	44	1313215	3278.52	400.552	1	1	2	15	26	4058762	2	5	148	197	6054	0	0	0.241429	71.2586	102.643	0.797143	3.36429	13.2214	7.84647	9.48999	-1.42118	4.26631	4.63126	-0.226721	1.21322	2.58184	2.25024	2.06006	3.4012
81	Latvia	1886198	30	44	1313215	3278.52	400.552	1	1	2	15	26	4058762	2	6	201	398	6549	0	0	1.16286	76.0586	101.68	1.76143	2.87571	13.3814	10.6564	19.8813	0.15088	4.3315	4.62183	0.566125	1.0563	2.59387	2.98978	2.36616	3.4012
81	Latvia	1886198	30	44	1313215	3278.52	400.552	1	1	2	15	26	4058762	2	7	250	648	7146	1	1	0.674286	79.3129	101.314	5.23857	4.27286	14.59	13.2542	27.8338	-0.394101	4.3734	4.61823	1.65605	1.45228	2.68034	3.32625	2.58431	3.4012
81	Latvia	1886198	30	44	1313215	3278.52	400.552	1	1	2	15	26	4058762	2	8	109	757	7323	4	5	2.11714	81.2729	100.679	4.29286	4.26857	8.66571	5.77882	33.6126	0.750067	4.39781	4.61193	1.45695	1.45128	2.15937	3.5149	1.7542	3.4012
81	Latvia	1886198	30	44	1313215	3278.52	400.552	1	1	2	15	26	4058762	2	9	91	848	7892	0	5	0.541429	79.9743	101.291	4.97286	3.76571	13.8667	4.82452	34.2488	-0.613544	4.38171	4.618	1.60399	1.32594	2.62949	3.53365	1.57371	3.4012
81	Latvia	1886198	30	44	1313215	3278.52	400.552	1	1	2	15	26	4058762	2	10	85	933	12513	7	12	0.754286	78.6043	100.233	6.10429	2.76857		4.50642	28.523	-0.281984	4.36443	4.6075	1.80899	1.01833		3.35071	1.5055	3.4012
81	Latvia	1886198	30	44	1313215	3278.52	400.552	1	1	2	15	26	4058762	2	11	67	1000	16283	4	16	2.68429	79.6143	100.534	8.77857	2.64429	16.36	3.55212	28.2049	0.987415	4.37719	4.6105	2.17231	0.972401	2.79484	3.3395	1.26754	3.4012
81	Latvia	1886198	30	44	1313215	3278.52	400.552	1	1	2	15	26	4058762	2	12	60	1060	11683	2	18	1.82571	75.1643	100.446	7.62286	3.12143	16.7757	3.181	24.5998	0.601971	4.31968	4.60962	2.03115	1.13829	2.81993	3.20274	1.1572	3.4012
81	Latvia	1886198	30	44	1313215	3278.52	400.552	1	1	2	15	26	4058762	2	13	69	1129	11976	1	19	1.92286	78.8057	100.65	7.15857	3.80429	16.0071	3.65815	17.3895	0.653812	4.36699	4.61165	1.96831	1.33613	2.77304	2.85587	1.29696	3.4012
81	Latvia	1886198	30	44	1313215	3278.52	400.552	1	1	2	15	26	4058762	2	14	39	1168	10647	3	22							2.06765	16.7003							2.81542	0.726413	3.4012
81	Latvia	1886198	30	44	1313215	3278.52	400.552	1	1	2	15	26	4058762	2	15																						3.4012
81	Latvia	1886198	30	44	1313215	3278.52	400.552	1	1	2	15	26	4058762	2	16																						3.4012
81	Latvia	1886198	30	44	1313215	3278.52	400.552	1	1	2	15	26	4058762	2	17																						3.4012
81	Latvia	1886198	30	44	1313215	3278.52	400.552	1	1	2	15	26	4058762	2	18																						3.4012
82	Lebanon	6825445	667	34	6067668	2317.42	2618.28	1	1	2	32	41	2981937	2	1						0.43	79.33	98.33	12.98	1.34	15.75			-0.84397	4.37362	4.58833	2.56341	0.29267	2.75684			6.50279
82	Lebanon	6825445	667	34	6067668	2317.42	2618.28	1	1	2	32	41	2981937	2	2	1					1.26	77.0929	98.5614	12.3729	1.90857	13.93	0.0146511	0.0146511	0.231112	4.34501	4.59068	2.51551	0.646355	2.63404	-4.22324	-4.22324	6.50279
82	Lebanon	6825445	667	34	6067668	2317.42	2618.28	1	1	2	32	41	2981937	2	3	6	7		0	0	2.62571	74.3971	98.5729	13.4071	2.16571	14.4043	0.0879064	0.0586042	0.965353	4.30942	4.5908	2.59579	0.77275	2.66753	-2.83695	-2.43148	6.50279
82	Lebanon	6825445	667	34	6067668	2317.42	2618.28	1	1	2	32	41	2981937	2	4	18	25		0	0	0.841429	65.1614	98.6071	14.8543	1.81571	17.8429	0.263719	0.307672	-0.172654	4.17687	4.59114	2.69829	0.596479	2.8816	-1.17872	-1.33287	6.50279
82	Lebanon	6825445	667	34	6067668	2317.42	2618.28	1	1	2	32	41	2981937	2	5	56	81		2	2	5.57	73.0943	98.05	16.3914	2.47	14.8357	0.820459	1.06953	1.7174	4.29175	4.58548	2.79676	0.904218	2.69704	0.0672169	-0.197891	6.50279
82	Lebanon	6825445	667	34	6067668	2317.42	2618.28	1	1	2	32	41	2981937	2	6	137	218		2	4	4.60571	76.4271	98.3557	12.1586	2.62143	15.6386	2.0072	2.47603	1.5273	4.33634	4.58859	2.49803	0.963719	2.74974	0.906656	0.696738	6.50279
82	Lebanon	6825445	667	34	6067668	2317.42	2618.28	1	1	2	32	41	2981937	2	7	182	400		2	6	0.24	68.8157	98.1114	15.6743	1.93714	22.28	2.66649	5.21578	-1.42712	4.23143	4.5861	2.75202	0.661214	3.10369	1.65169	0.980764	6.50279
82	Lebanon	6825445	667	34	6067668	2317.42	2618.28	1	1	2	32	41	2981937	2	8	108	508		10	16	0.272857	56.88	98.3071	17.9586	2.2	20.6886	1.58231	6.46112	-1.29881	4.04094	4.5881	2.88807	0.788457	3.02958	1.8658	0.458889	6.50279
82	Lebanon	6825445	667	34	6067668	2317.42	2618.28	1	1	2	32	41	2981937	2	9	99	607		3	19	0.845714	68.9386	98.4729	15.5186	2.16714	20.2371	1.45045	7.51599	-0.167574	4.23322	4.58978	2.74204	0.77341	3.00752	2.01703	0.371877	6.50279
82	Lebanon	6825445	667	34	6067668	2317.42	2618.28	1	1	2	32	41	2981937	2	10	53	660		2	21	0.4	59.6771	98.3871	18.8657	1.55857	24.8017	0.776506	8.21924	-0.916291	4.08895	4.58891	2.93735	0.44377	3.21091	2.10648	-0.252951	6.50279
82	Lebanon	6825445	667	34	6067668	2317.42	2618.28	1	1	2	32	41	2981937	2	11	85	745		1	22	0.388571	56.5743	97.9571	20.4186	2.39571		1.24534	7.82367	-0.945278	4.03555	4.58453	3.01644	0.873681		2.05715	0.219409	6.50279
82	Lebanon	6825445	667	34	6067668	2317.42	2618.28	1	1	2	32	41	2981937	2	12	37	782		2	24	0.0757143	71.1014	92.7043	14.5829	1.98714	23.9757	0.542089	7.51599	-2.58079	4.26411	4.52941	2.67985	0.686698	3.17704	2.01703	-0.612325	6.50279
82	Lebanon	6825445	667	34	6067668	2317.42	2618.28	1	1	2	32	41	2981937	2	13	59	841		1	25	1.82429	71.1257	92.6914	15.4086	2.74429	21.2971	0.864412	8.01413	0.601189	4.26445	4.52928	2.73492	1.00952	3.05857	2.08121	-0.145705	6.50279
82	Lebanon	6825445	667	34	6067668	2317.42	2618.28	1	1	2	32	41	2981937	2	14	102	943		1	26	0	45.0771	93.0486	22.7643	1.57429	27.5129	1.49441	9.06901		3.80838	4.53312	3.12519	0.453802	3.31465	2.20486	0.40173	6.50279
82	Lebanon	6825445	667	34	6067668	2317.42	2618.28	1	1	2	32	41	2981937	2	15	138	1081		0	26	1.57714	51.3214	92.7671	22.6929	2.97143	28.165	2.02185	5.81647	0.455615	3.93811	4.53009	3.12205	1.08904	3.33808	1.76069	0.704011	6.50279
82	Lebanon	6825445	667	34	6067668	2317.42	2618.28	1	1	2	32	41	2981937	2	16	144	1225		0	26							2.10975	6.46112							1.8658	0.746571	6.50279
82	Lebanon	6825445	667	34	6067668	2317.42	2618.28	1	1	2	32	41	2981937	2	17																						6.50279
82	Lebanon	6825445	667	34	6067668	2317.42	2618.28	1	1	2	32	41	2981937	2	18																						6.50279
83	Liberia	5057681	53	18	2464955	434.275	5676.02	1	2	4	9	66	32000	1	1						1.94	76.3	100.63	28.45	1.36	19.27			0.662688	4.33467	4.61145	3.34815	0.307485	2.95855			3.97029
83	Liberia	5057681	53	18	2464955	434.275	5676.02	1	2	4	9	66	32000	1	2	1					0.591429	82.6071	100.683	28.27	2.64286	16.4217	0.0197719	0.0197719	-0.525214	4.4141	4.61198	3.3418	0.971861	2.7986	-3.92349	-3.92349	3.97029
83	Liberia	5057681	53	18	2464955	434.275	5676.02	1	2	4	9	66	32000	1	3	2	3		0	0	0.742857	80.4814	100.803	27.3929	2.10286	18.0583	0.0395438	0.0593157	-0.297252	4.38803	4.61317	3.31028	0.743297	2.89361	-2.82488	-3.23035	3.97029
83	Liberia	5057681	53	18	2464955	434.275	5676.02	1	2	4	9	66	32000	1	4	2	5		0	0	3.76857	82.7257	100.654	27.69	1.82286	17.6414	0.0395438	0.0593157	1.3267	4.41553	4.61169	3.32107	0.600405	2.87025	-2.82488	-3.23035	3.97029
83	Liberia	5057681	53	18	2464955	434.275	5676.02	1	2	4	9	66	32000	1	5	11	16		3	3	6.92714	87.2343	100.706	27.7257	1.97	17.2033	0.217491	0.158175	1.93545	4.4686	4.6122	3.32236	0.678034	2.8451	-1.84405	-1.5256	3.97029
83	Liberia	5057681	53	18	2464955	434.275	5676.02	1	2	4	9	66	32000	1	6	45	61		2	5	5.04286	86.1057	100.747	27.5714	1.79429	18.4243	0.889736	0.968823	1.61797	4.45558	4.61261	3.31678	0.584607	2.91367	-0.0316729	-0.116831	3.97029
83	Liberia	5057681	53	18	2464955	434.275	5676.02	1	2	4	9	66	32000	1	7	40	101		3	8	7.21857	85.9643	100.757	27.8643	2.43286	20.44	0.790876	1.66084	1.97666	4.45393	4.61271	3.32735	0.889066	3.01749	0.507324	-0.234614	3.97029
83	Liberia	5057681	53	18	2464955	434.275	5676.02	1	2	4	9	66	32000	1	8	25	126		4	12	10.1686	83.7043	100.851	27.4129	2.16429		0.494298	1.72016	2.3193	4.42729	4.61365	3.31101	0.77209		0.542415	-0.704617	3.97029
83	Liberia	5057681	53	18	2464955	434.275	5676.02	1	2	4	9	66	32000	1	9	34	160		6	18	7.05143	86.5957	100.823	27.8257	1.97429	16.6871	0.672245	1.77947	1.95323	4.46125	4.61337	3.32596	0.680207	2.81464	0.576316	-0.397133	3.97029
83	Liberia	5057681	53	18	2464955	434.275	5676.02	1	2	4	9	66	32000	1	10	41	201		2	20	11.0214	85.9657	100.841	27.45	2.65571	16.915	0.810648	2.09582	2.39984	4.45395	4.61355	3.31237	0.976714	2.8282	0.739946	-0.209921	3.97029
83	Liberia	5057681	53	18	2464955	434.275	5676.02	1	2	4	9	66	32000	1	11	27	228		1	21	7.15857	84.8657	100.899	27.7657	2.06714	16.58	0.533841	1.66084	1.96831	4.44107	4.61412	3.3238	0.726167	2.8082	0.507324	-0.627656	3.97029
83	Liberia	5057681	53	18	2464955	434.275	5676.02	1	2	4	9	66	32000	1	12	39	267		5	26							0.771104	1.93765							0.661474	-0.259932	3.97029
83	Liberia	5057681	53	18	2464955	434.275	5676.02	1	2	4	9	66	32000	1	13																						3.97029
83	Liberia	5057681	53	18	2464955	434.275	5676.02	1	2	4	9	66	32000	1	14																						3.97029
83	Liberia	5057681	53	18	2464955	434.275	5676.02	1	2	4	9	66	32000	1	15																						3.97029
83	Liberia	5057681	53	18	2464955	434.275	5676.02	1	2	4	9	66	32000	1	16																						3.97029
83	Liberia	5057681	53	18	2464955	434.275	5676.02	1	2	4	9	66	32000	1	17																						3.97029
83	Liberia	5057681	53	18	2464955	434.275	5676.02	1	2	4	9	66	32000	1	18																						3.97029
84	Libya	6871292	4	29	5349666	10082.9	530.569	1	2	3	54		927153	1	1						0	73.65	100.7	15.56	5.47	20.91				4.29932	4.61215	2.7447	1.69928	3.04023			1.38629
84	Libya	6871292	4	29	5349666	10082.9	530.569	1	2	3	54		927153	1	2	1					0.688571	68.8486	99.79	15.8729	5.71714	20.9214	0.0145533	0.0145533	-0.373136	4.23191	4.60307	2.76461	1.74347	3.04077	-4.22994	-4.22994	1.38629
84	Libya	6871292	4	29	5349666	10082.9	530.569	1	2	3	54		927153	1	3	9	10		0	0	0.0871429	60.9843	100.031	16.5086	3.43429	20.1357	0.13098	0.13098	-2.44021	4.11062	4.60548	2.80388	1.23381	3.0025	-2.03271	-2.03271	1.38629
84	Libya	6871292	4	29	5349666	10082.9	530.569	1	2	3	54		927153	1	4	10	20		1	1	0.468571	65.6929	100.624	15.3829	3.49286	20.27	0.145533	0.261959	-0.758067	4.18499	4.61139	2.73325	1.25072	3.00914	-1.33957	-1.92735	1.38629
84	Libya	6871292	4	29	5349666	10082.9	530.569	1	2	3	54		927153	1	5	15	35		0	1	0.13	55.7243	100.52	19.5429	3.90429	18.36	0.2183	0.363833	-2.04022	4.02042	4.61036	2.97261	1.36207	2.91017	-1.01106	-1.52189	1.38629
84	Libya	6871292	4	29	5349666	10082.9	530.569	1	2	3	54		927153	1	6	16	51		0	1	0.02	52.1171	99.93	21.5486	4.39857	22.805	0.232853	0.625792	-3.91202	3.95349	4.60447	3.07031	1.48128	3.12698	-0.468737	-1.45735	1.38629
84	Libya	6871292	4	29	5349666	10082.9	530.569	1	2	3	54		927153	1	7	10	61		1	2	0.176667	57.765	100.123	21.1417	3.265		0.145533	0.596685	-1.73349	4.05638	4.6064	3.05125	1.18326		-0.516365	-1.92735	1.38629
84	Libya	6871292	4	29	5349666	10082.9	530.569	1	2	3	54		927153	1	8	2	63		1	3	0.00142857	45.45	100.479	23.3443	2.72	25.8743	0.0291066	0.538472	-6.55108	3.81661	4.60994	3.15035	1.00063	3.25325	-0.619019	-3.53679	1.38629
84	Libya	6871292	4	29	5349666	10082.9	530.569	1	2	3	54		927153	1	9	1	64		0	3	0.0271429	41.1586	100.003	25.6229	4.78286	24.0186	0.0145533	0.480259	-3.60664	3.71743	4.6052	3.24348	1.56504	3.17883	-0.73343	-4.22994	1.38629
84	Libya	6871292	4	29	5349666	10082.9	530.569	1	2	3	54		927153	1	10	1	65		0	3	0.0128571	43.4643	100.047	25.87	3.75429	26.4757	0.0145533	0.436599	-4.35386	3.77194	4.60564	3.25308	1.3229	3.27623	-0.82874	-4.22994	1.38629
84	Libya	6871292	4	29	5349666	10082.9	530.569	1	2	3	54		927153	1	11	10	75		0	3							0.145533	0.494812							-0.703577	-1.92735	1.38629
84	Libya	6871292	4	29	5349666	10082.9	530.569	1	2	3	54		927153	1	12																						1.38629
84	Libya	6871292	4	29	5349666	10082.9	530.569	1	2	3	54		927153	1	13																						1.38629
84	Libya	6871292	4	29	5349666	10082.9	530.569	1	2	3	54		927153	1	14																						1.38629
84	Libya	6871292	4	29	5349666	10082.9	530.569	1	2	3	54		927153	1	15																						1.38629
84	Libya	6871292	4	29	5349666	10082.9	530.569	1	2	3	54		927153	1	16																						1.38629
84	Libya	6871292	4	29	5349666	10082.9	530.569	1	2	3	54		927153	1	17																						1.38629
84	Libya	6871292	4	29	5349666	10082.9	530.569	1	2	3	54		927153	1	18																						1.38629
85	Liechtenstein	38128	238	43	5436			1	1	2				3	1						9.6	89.7	85.89	-3.81	2.83	2.54			2.26176	4.49647	4.45307		1.04028	0.932164			5.47227
85	Liechtenstein	38128	238	43	5436			1	1	2				3	2	1					4.92	89.3014	85.9986	-2.07857	1.51429	8.50857	2.62274	2.62274	1.59331	4.49202	4.45433		0.414944	2.14107	0.964221	0.964221	5.47227
85	Liechtenstein	38128	238	43	5436			1	1	2				3	3	0	1				5.27286	91.8543	86.9386	-0.152857	1.60143	8.00714	0	2.62274	1.66257	4.5202	4.4652		0.470896	2.08033	0.964221		5.47227
85	Liechtenstein	38128	238	43	5436			1	1	2				3	4	0	1		0	0	0.592857	80.7986	87.68	3.26571	0.887143	14.56	0	44.5867	-0.522802	4.39196	4.47369	1.18348	-0.119749	2.67828	3.79743		5.47227
85	Liechtenstein	38128	238	43	5436			1	1	2				3	5	18	19		0	0	1.32571	78.14	87.2614	0.0485714	1.61857	14.5443	47.2094	133.76	0.281951	4.3585	4.46891	-3.02472	0.481544	2.6772	4.89605	3.85459	5.47227
85	Liechtenstein	38128	238	43	5436			1	1	2				3	6	32	51		0	0	1.33429	83.0729	87.0414	-0.751429	1.16571	16.2429	83.9278	178.347	0.288396	4.41972	4.46638		0.153334	2.78765	5.18373	4.42996	5.47227
85	Liechtenstein	38128	238	43	5436			1	1	2				3	7	10	61		1	1	0.0457143	75.0686	87.7371	4.18286	0.942857	20.43	26.2274	57.7004	-3.08534	4.3184	4.47435	1.43099	-0.0588405	3.017	4.05526	3.26681	5.47227
85	Liechtenstein	38128	238	43	5436			1	1	2				3	8	1	62		0	1	1.62	69.6357	87.52	6.15143	0.921429	20.9057	2.62274	60.3231	0.482426	4.24328	4.47187	1.81668	-0.08183	3.04002	4.09972	0.964221	5.47227
85	Liechtenstein	38128	238	43	5436			1	1	2				3	9	2	64		0	1	1.13571	73.4086	87.0557	9.38571	0.991429	20.12	5.24549	65.5686	0.127262	4.29604	4.46655	2.23919	-0.00860837	3.00171	4.1831	1.65737	5.47227
85	Liechtenstein	38128	238	43	5436			1	1	2				3	10	2	66		0	1	6.77143	79.28	86.6814	8.01286	1.02571	15.7943	5.24549	68.1914	1.91271	4.37299	4.46224	2.08105	0.0253892	2.75965	4.22232	1.65737	5.47227
85	Liechtenstein	38128	238	43	5436			1	1	2				3	11	0	66		0	1	7.65571	77.7614	87.1671	7.03143	1.09143	16.03	0	68.1914	2.03545	4.35365	4.46783	1.95039	0.0874875	2.77446	4.22232		5.47227
85	Liechtenstein	38128	238	43	5436			1	1	2				3	12	0	66		0	1	5.81286	78.9686	86.7143	9.89429	0.98	15.7443	0	68.1914	1.76007	4.36905	4.46262	2.29196	-0.0202027	2.75648	4.22232		5.47227
85	Liechtenstein	38128	238	43	5436			1	1	2				3	13	0	66		0	1	1.95857	77.36	87.5329	10.1086	1.05571	21.88	0	68.1914	0.672215	4.34847	4.47201	2.31338	0.0542176	3.08557	4.22232		5.47227
85	Liechtenstein	38128	238	43	5436			1	1	2				3	14	0	66		0	1							0	68.1914							4.22232		5.47227
85	Liechtenstein	38128	238	43	5436			1	1	2				3	15																						5.47227
85	Liechtenstein	38128	238	43	5436			1	1	2				3	16																						5.47227
85	Liechtenstein	38128	238	43	5436			1	1	2				3	17																						5.47227
85	Liechtenstein	38128	238	43	5436			1	1	2				3	18																						5.47227
86	Lithuania	2722289	43	44	1896056	4610.86	411.216	1	1	1	20	27	26031	3	1						1.34	81.43	98.03	3.36	3.56	5.92			0.29267	4.39974	4.58527	1.21194	1.26976	1.77834			3.7612
86	Lithuania	2722289	43	44	1896056	4610.86	411.216	1	1	1	20	27	26031	3	2	1					2.01857	89.84	98.0871	0.962857	2.06286	6.52714	0.0367338	0.0367338	0.70239	4.49803	4.58586	-0.0378502	0.724092	1.87597	-3.30406	-3.30406	3.7612
86	Lithuania	2722289	43	44	1896056	4610.86	411.216	1	1	1	20	27	26031	3	3	0	1		0	0	2.84286	92.0257	98.8286	3.37571	1.39143	5.58429	0	0.0367338	1.04481	4.52207	4.59339	1.21661	0.330331	1.71996	-3.30406		3.7612
86	Lithuania	2722289	43	44	1896056	4610.86	411.216	1	1	1	20	27	26031	3	4	5	6		0	0	2.92286	84.43	98.98	2.30857	2.63857	7.08143	0.183669	0.220403	1.07256	4.43592	4.59492	0.836629	0.970238	1.95748	-1.5123	-1.69462	3.7612
86	Lithuania	2722289	43	44	1896056	4610.86	411.216	1	1	1	20	27	26031	3	5	63	69		0	0	0.291429	77.7871	100.497	2.30286	2.08143	11.6257	2.31423	2.46116	-1.23296	4.35398	4.61013	0.834151	0.733054	2.45322	0.900634	0.839077	3.7612
86	Lithuania	2722289	43	44	1896056	4610.86	411.216	1	1	1	20	27	26031	3	6	289	358		4	4	0.201429	69.7471	101.256	1.66	1.11714	15.1014	10.6161	12.9303	-1.60232	4.24488	4.61765	0.506818	0.110774	2.71479	2.55957	2.36237	3.7612
86	Lithuania	2722289	43	44	1896056	4610.86	411.216	1	1	1	20	27	26031	3	7	338	696	14374	5	9	0.914286	78.6129	99.7171	1.49429	2.08286	11.0686	12.416	24.979	-0.0896122	4.36454	4.60234	0.401648	0.733741	2.40411	3.21803	2.51899	3.7612
86	Lithuania	2722289	43	44	1896056	4610.86	411.216	1	1	1	20	27	26031	3	8	303	999	17743	6	15	0.118571	73.33	100.617	5.73857	1.68	15.5143	11.1303	33.9053	-2.13224	4.29497	4.61132	1.74721	0.518794	2.74176	3.52357	2.40967	3.7612
86	Lithuania	2722289	43	44	1896056	4610.86	411.216	1	1	1	20	27	26031	3	9	150	1149	17621	17	32	1.33143	81.8643	99.1271	3.24286	2.27714	9.97333	5.51007	33.2808	0.286252	4.40506	4.5964	1.17645	0.822922	2.29991	3.50498	1.70658	3.7612
86	Lithuania	2722289	43	44	1896056	4610.86	411.216	1	1	1	20	27	26031	3	10	261	1410	37891	8	40	0.202857	76.48	99.7143	6.41714	1.35	16.8786	9.58752	34.5298	-1.59525	4.33703	4.60231	1.85897	0.300105	2.82604	3.54182	2.26046	3.7612
86	Lithuania	2722289	43	44	1896056	4610.86	411.216	1	1	1	20	27	26031	3	11	11	1421	41776	5	45	3.08857	79.2486	98.9771	8.17714	1.27	15.1786	0.404072	27.9177	1.12771	4.37259	4.59489	2.10134	0.239017	2.71988	3.32926	-0.906163	3.7612
86	Lithuania	2722289	43	44	1896056	4610.86	411.216	1	1	1	20	27	26031	3	12	37	1458	39423	4	49	4.3	75.24	99.38	9.65143	1.27571	18.7429	1.35915	22.8484	1.45862	4.32068	4.59895	2.26711	0.243506	2.93081	3.12888	0.30686	3.7612
86	Lithuania	2722289	43	44	1896056	4610.86	411.216	1	1	1	20	27	26031	3	13	87	1545	44056	5	54	5.94143	81.95	99.1786	6.50143	1.81714	15.2657	3.19584	18.5138	1.78195	4.40611	4.59692	1.87202	0.597265	2.72561	2.91852	1.16185	3.7612
86	Lithuania	2722289	43	44	1896056	4610.86	411.216	1	1	1	20	27	26031	3	14	81	1626		6	60	3.20714	79.2571	99.8843	8.29286	1.36571	17.01	2.97544	15.869	1.16538	4.3727	4.60401	2.11539	0.311678	2.8338	2.76437	1.09039	3.7612
86	Lithuania	2722289	43	44	1896056	4610.86	411.216	1	1	1	20	27	26031	3	15	58	1684		7	67							2.13056	13.8854							2.63084	0.756385	3.7612
86	Lithuania	2722289	43	44	1896056	4610.86	411.216	1	1	1	20	27	26031	3	16																						3.7612
86	Lithuania	2722289	43	44	1896056	4610.86	411.216	1	1	1	20	27	26031	3	17																						3.7612
86	Lithuania	2722289	43	44	1896056	4610.86	411.216	1	1	1	20	27	26031	3	18																						3.7612
87	Luxembourg	625978	242	40	553119	801.083	690.464	1	1	2	13	20	2099102	3	1						4.92	97.12	97.54	6.68	4.62	2.68			1.59331	4.57595	4.58026	1.89912	1.53039	0.985817			5.48894
87	Luxembourg	625978	242	40	553119	801.083	690.464	1	1	2	13	20	2099102	3	2	1					6.15286	92.8429	96.0014	3.30429	5.09	6.36143	0.15975	0.15975	1.81692	4.53091	4.56436	1.19522	1.62728	1.85025	-1.83414	-1.83414	5.48894
87	Luxembourg	625978	242	40	553119	801.083	690.464	1	1	2	13	20	2099102	3	3	3	4				3.95571	92.7557	96.69	3.71143	3.65429	6.52429	0.47925	0.639	1.37516	4.52997	4.57151	1.31142	1.2959	1.87553	-0.447851	-0.735533	5.48894
87	Luxembourg	625978	242	40	553119	801.083	690.464	1	1	2	13	20	2099102	3	4	47	51		1	1	2.21286	90.7786	97.5371	6.88714	4.15	8.73143	7.50825	7.9875	0.794285	4.50842	4.58023	1.92966	1.42311	2.16693	2.07788	2.016	5.48894
87	Luxembourg	625978	242	40	553119	801.083	690.464	1	1	2	13	20	2099102	3	5	619	670		4	5	0.865714	81.6329	98.5043	5.93	3.31429	13.22	98.8853	104.796	-0.1442	4.40223	4.5901	1.78002	1.19824	2.58173	4.65202	4.59396	5.48894
87	Luxembourg	625978	242	40	553119	801.083	690.464	1	1	2	13	20	2099102	3	6	1161	1831		10	15	0.0742857	75.3729	98.1857	2.66571	3.77286	16.7614	185.47	283.237	-2.59984	4.32245	4.58686	0.980472	1.32783	2.81908	5.64628	5.22289	5.48894
87	Luxembourg	625978	242	40	553119	801.083	690.464	1	1	2	13	20	2099102	3	7	892	2723		16	31	0.0857143	75.3086	97.9586	5.48571	2.20286	17.5671	142.497	351.131	-2.45674	4.32159	4.58454	1.70215	0.789755	2.86603	5.86116	4.95932	5.48894
87	Luxembourg	625978	242	40	553119	801.083	690.464	1	1	2	13	20	2099102	3	8	541	3264		23	54	0.0242857	69.4243	98.1971	12.8286	1.90571	17.7057	86.4248	432.603	-3.71787	4.24024	4.58698	2.55167	0.644857	2.87389	6.06982	4.45927	5.48894
87	Luxembourg	625978	242	40	553119	801.083	690.464	1	1	2	13	20	2099102	3	9	267	3531		18	72	0.741429	74.91	97.73	10.4129	2.52714	19.644	42.6533	457.524	-0.299176	4.31629	4.58221	2.34304	0.927089	2.97777	6.12583	3.7531	5.48894
87	Luxembourg	625978	242	40	553119	801.083	690.464	1	1	2	13	20	2099102	3	10	174	3705	5262	13	85	0.00285714	65.7143	97.3114	11.5386	2.64857	23.21	27.7965	85.9455	-5.85793	4.18532	4.57792	2.4457	0.97402	3.14458	4.45371	3.32491	5.48894
87	Luxembourg	625978	242	40	553119	801.083	690.464	1	1	2	13	20	2099102	3	11	101	3806	8946	7	92	3.08	82.7414	96.8729	9.88429	3.49714	12.4757	16.1348	64.2195	1.12493	4.41572	4.5734	2.29095	1.25195	2.52378	4.16231	2.78098	5.48894
87	Luxembourg	625978	242	40	553119	801.083	690.464	1	1	2	13	20	2099102	3	12	65	3871	7003	8	100	3.67429	70.2371	97.4914	11.6414	2.58857	18.4114	10.3838	36.1035	1.30136	4.25188	4.57976	2.45457	0.951106	2.91297	3.58639	2.34024	5.48894
87	Luxembourg	625978	242	40	553119	801.083	690.464	1	1	2	13	20	2099102	3	13	53	3924	5783	4	104	0.02	68.4814	97.8243	9.60429	2.37714	23.2786	8.46675	20.2883	-3.91202	4.22656	4.58317	2.26221	0.865899	3.14753	3.01004	2.13615	5.48894
87	Luxembourg	625978	242	40	553119	801.083	690.464	1	1	2	13	20	2099102	3	14	60	3984	7051	5	109	1.32571	77.2343	98.4157	14.7257	2.25714	24.5833	9.585	19.6493	0.281951	4.34684	4.5892	2.6896	0.8141	3.20207	2.97804	2.2602	5.48894
87	Luxembourg	625978	242	40	553119	801.083	690.464	1	1	2	13	20	2099102	3	15	26	4010	7370	1	110							4.1535	14.5373							2.67671	1.42395	5.48894
87	Luxembourg	625978	242	40	553119	801.083	690.464	1	1	2	13	20	2099102	3	16																						5.48894
87	Luxembourg	625978	242	40	553119	801.083	690.464	1	1	2	13	20	2099102	3	17																						5.48894
87	Luxembourg	625978	242	40	553119	801.083	690.464	1	1	2	13	20	2099102	3	18																						5.48894
88	Madagascar	27691018	48	20	9767237	2272.41	4298.18	2	2	4	37	60	541290	2	1						6.71	87.75	87.78	20.7	1.01	16.02			1.9036	4.47449	4.47483	3.03013	0.00995033	2.77384			3.8712
88	Madagascar	27691018	48	20	9767237	2272.41	4298.18	2	2	4	37	60	541290	2	2	3					26.66	89.1043	88	20.2557	1.39286	18.95	0.0108338	0.0108338	3.28316	4.48981	4.47734	3.00844	0.331357	2.9418	-4.52508	-4.52508	3.8712
88	Madagascar	27691018	48	20	9767237	2272.41	4298.18	2	2	4	37	60	541290	2	3	23	26		0	0	3.75	89.82	88.0557	19.4286	1.57714	19.3271	0.0830594	0.0938933	1.32176	4.49781	4.47797	2.96674	0.455615	2.96151	-2.3656	-2.4882	3.8712
88	Madagascar	27691018	48	20	9767237	2272.41	4298.18	2	2	4	37	60	541290	2	4	0	26		0	0	7.21714	87.3686	87.9857	18.9971	1.43857	19.7943	0	0.25279	1.97646	4.47014	4.47717	2.94429	0.363651	2.98539	-1.3752		3.8712
88	Madagascar	27691018	48	20	9767237	2272.41	4298.18	2	2	4	37	60	541290	2	5	0	26		0	0	3.71714	89.2943	88.38	18.2157	1.84143	20.1171	0	0.296125	1.31296	4.49194	4.48165	2.90228	0.610542	3.00157	-1.21697		3.8712
88	Madagascar	27691018	48	20	9767237	2272.41	4298.18	2	2	4	37	60	541290	2	6	24	50		0	0	3.42714	89.7286	88.39	17.5643	2.60857	2.51429	0.0866707	0.303347	1.23173	4.49679	4.48176	2.86587	0.958803	0.921989	-1.19288	-2.44564	3.8712
88	Madagascar	27691018	48	20	9767237	2272.41	4298.18	2	2	4	37	60	541290	2	7	5	55		0	0	7.65429	90.5729	88.19	18.0971	1.80714	16.6629	0.0180564	0.220288	2.03527	4.50615	4.47949	2.89575	0.591747	2.81318	-1.51282	-4.01426	3.8712
88	Madagascar	27691018	48	20	9767237	2272.41	4298.18	2	2	4	37	60	541290	2	8	20	75		0	0	7.71571	90.3143	88.4843	17.6614	1.72714	18.9271	0.0722256	0.137229	2.04326	4.5033	4.48282	2.87138	0.546468	2.9406	-1.98611	-2.62796	3.8712
88	Madagascar	27691018	48	20	9767237	2272.41	4298.18	2	2	4	37	60	541290	2	9	61	136		0	0	6.42	89.71	88.3729	17.7557	1.43	16.8171	0.220288	0.306959	1.85942	4.49658	4.48156	2.87671	0.357674	2.8224	-1.18104	-1.51282	3.8712
88	Madagascar	27691018	48	20	9767237	2272.41	4298.18	2	2	4	37	60	541290	2	10	45	181		0	0	3.06	87.0771	88.2886	16.8857	1.20429	15.9229	0.162508	0.455021	1.11841	4.46679	4.48061	2.82647	0.185887	2.76776	-0.787411	-1.81703	3.8712
88	Madagascar	27691018	48	20	9767237	2272.41	4298.18	2	2	4	37	60	541290	2	11	210	391		2	2	3.09	89.63	88.65	14.6757	2.32714	16.05	0.758369	1.12311	1.12817	4.49569	4.4847	2.68619	0.844641	2.77571	0.1161	-0.276586	3.8712
88	Madagascar	27691018	48	20	9767237	2272.41	4298.18	2	2	4	37	60	541290	2	12	250	641		0	2							0.90282	1.91037							0.647295	-0.102232	3.8712
88	Madagascar	27691018	48	20	9767237	2272.41	4298.18	2	2	4	37	60	541290	2	13																						3.8712
88	Madagascar	27691018	48	20	9767237	2272.41	4298.18	2	2	4	37	60	541290	2	14																						3.8712
88	Madagascar	27691018	48	20	9767237	2272.41	4298.18	2	2	4	37	60	541290	2	15																						3.8712
88	Madagascar	27691018	48	20	9767237	2272.41	4298.18	2	2	4	37	60	541290	2	16																						3.8712
88	Madagascar	27691018	48	20	9767237	2272.41	4298.18	2	2	4	37	60	541290	2	17																						3.8712
88	Madagascar	27691018	48	20	9767237	2272.41	4298.18	2	2	4	37	60	541290	2	18																						3.8712
89	Malawi	19129952	203	16	3072933	1815.1	1692.98	2	1	2	24		10545	1	1						0.01	83.25	88.87	20.09	2.44	16.63			-4.60517	4.42185	4.48717	3.00022	0.891998	2.81121			5.31321
89	Malawi	19129952	203	16	3072933	1815.1	1692.98	2	1	2	24		10545	1	2	3					0.578571	81.6914	88.8171	19.6743	1.85143	23.8943	0.0156822	0.0156822	-0.547193	4.40295	4.48658	2.97931	0.615958	3.17364	-4.15523	-4.15523	5.31321
89	Malawi	19129952	203	16	3072933	1815.1	1692.98	2	1	2	24		10545	1	3	6	9		1	1	1.27286	81.8886	88.9171	20.21	2.08571	20.2586	0.0313644	0.0365918	0.241264	4.40536	4.4877	3.00618	0.735111	3.00858	-3.30793	-3.46208	5.31321
89	Malawi	19129952	203	16	3072933	1815.1	1692.98	2	1	2	24		10545	1	4	6	15		1	2	1.41714	84.6814	88.8671	20.5757	2.10571	22.0383	0.0313644	0.0731837	0.348643	4.4389	4.48714	3.02411	0.744655	3.09278	-2.61478	-3.46208	5.31321
89	Malawi	19129952	203	16	3072933	1815.1	1692.98	2	1	2	24		10545	1	5	27	42		1	3	0.21	79.1457	88.9357	18.8771	1.98143	20.0557	0.14114	0.14114	-1.56065	4.37129	4.48791	2.93795	0.683818	2.99851	-1.958	-1.958	5.31321
89	Malawi	19129952	203	16	3072933	1815.1	1692.98	2	1	2	24		10545	1	6	4	46		0	3	0.245714	80.4971	89.1143	19.7686	2.00714	18.0686	0.0209096	0.14114	-1.40359	4.38822	4.48992	2.98409	0.696712	2.89417	-1.958	-3.86755	5.31321
89	Malawi	19129952	203	16	3072933	1815.1	1692.98	2	1	2	24		10545	1	7	6	52		0	3	0.125714	77.7586	89.1357	17.5743	2.20857	20.8129	0.0313644	0.135913	-2.07374	4.35361	4.49016	2.86644	0.792346	3.03557	-1.99574	-3.46208	5.31321
89	Malawi	19129952	203	16	3072933	1815.1	1692.98	2	1	2	24		10545	1	8	20	72		0	3	0.09	73.0386	89.1371	17.2257	1.78571	20.4086	0.104548	0.188187	-2.40795	4.29099	4.49018	2.8464	0.579818	3.01595	-1.67032	-2.25811	5.31321
89	Malawi	19129952	203	16	3072933	1815.1	1692.98	2	1	2	24		10545	1	9	9	81		0	3	0.0471429	75.4343	89.3529	15.03	2.23714	20.056	0.0470466	0.219551	-3.05457	4.32326	4.49259	2.71005	0.8052	2.99853	-1.51617	-3.05662	5.31321
89	Malawi	19129952	203	16	3072933	1815.1	1692.98	2	1	2	24		10545	1	10	131	212		1	4							0.68479	0.84684							-0.166244	-0.378643	5.31321
89	Malawi	19129952	203	16	3072933	1815.1	1692.98	2	1	2	24		10545	1	11																						5.31321
89	Malawi	19129952	203	16	3072933	1815.1	1692.98	2	1	2	24		10545	1	12																						5.31321
89	Malawi	19129952	203	16	3072933	1815.1	1692.98	2	1	2	24		10545	1	13																						5.31321
89	Malawi	19129952	203	16	3072933	1815.1	1692.98	2	1	2	24		10545	1	14																						5.31321
89	Malawi	19129952	203	16	3072933	1815.1	1692.98	2	1	2	24		10545	1	15																						5.31321
89	Malawi	19129952	203	16	3072933	1815.1	1692.98	2	1	2	24		10545	1	16																						5.31321
89	Malawi	19129952	203	16	3072933	1815.1	1692.98	2	1	2	24		10545	1	17																						5.31321
89	Malawi	19129952	203	16	3072933	1815.1	1692.98	2	1	2	24		10545	1	18																						5.31321
90	Malaysia	32365999	99	29	23973075	15565	1540.2	1	2	4	25	47	60481772	8	1						2.42	85.18	98.24	26.06	1.78				0.883768	4.44477	4.58741	3.2604	0.576613				4.59512
90	Malaysia	32365999	99	29	23973075	15565	1540.2	1	2	4	25	47	60481772	8	2	3					0.268571	83.02	98.2086	25.67	1.29714	17.9486	0.00926899	0.00926899	-1.31464	4.41908	4.58709	3.24532	0.260164	2.88751	-4.68108	-4.68108	4.59512
90	Malaysia	32365999	99	29	23973075	15565	1540.2	1	2	4	25	47	60481772	8	3	5	8		0	0	3.86	85.2629	98.2343	25.2871	1.37571	15.94	0.0154483		1.35067	4.44574	4.58736	3.2303	0.318973	2.76883		-4.17026	4.59512
90	Malaysia	32365999	99	29	23973075	15565	1540.2	1	2	4	25	47	60481772	8	4	8	16		0	0	5.49	81.8714	98.2686	25.0914	1.29143	17.465	0.0247173		1.70293	4.40515	4.5877	3.22253	0.255749	2.8602		-3.70025	4.59512
90	Malaysia	32365999	99	29	23973075	15565	1540.2	1	2	4	25	47	60481772	8	5	5	21		0	0	6.74286	83.8486	98.2614	26.1257	1.11714	18.5314	0.0154483	0.0463449	1.90848	4.42901	4.58763	3.26292	0.110774	2.91947	-3.07164	-4.17026	4.59512
90	Malaysia	32365999	99	29	23973075	15565	1540.2	1	2	4	25	47	60481772	8	6	1	22		0	0	3.14714	84.5414	98.3614	25.0857	1.94429	2.49714	0.00308966	0.0154483	1.14649	4.43724	4.58865	3.2223	0.664895	0.915147	-4.17026	-5.77969	4.59512
90	Malaysia	32365999	99	29	23973075	15565	1540.2	1	2	4	25	47	60481772	8	7	7	29		0	0	5.62571	80.5571	98.1086	25.8686	1.46429	22.2743	0.0216276	0.0154483	1.72735	4.38897	4.58607	3.25303	0.381368	3.10343	-4.17026	-3.83378	4.59512
90	Malaysia	32365999	99	29	23973075	15565	1540.2	1	2	4	25	47	60481772	8	8	64	93		0	0	4.06286	81.8086	98.1729	26.5229	0.895714	18.3367	0.197738	0.216276	1.40189	4.40438	4.58673	3.27801	-0.110134	2.9089	-1.5312	-1.62081	4.59512
90	Malaysia	32365999	99	29	23973075	15565	1540.2	1	2	4	25	47	60481772	8	9	149	242		0	0	4.26143	82.3157	98.1729	26.8	1.15	21.5743	0.46036	0.627201	1.4496	4.41056	4.58673	3.2884	0.139762	3.0715	-0.466488	-0.775747	4.59512
90	Malaysia	32365999	99	29	23973075	15565	1540.2	1	2	4	25	47	60481772	8	10	941	1183		2	2	4.13714	81.69	98.2071	25.84	0.902857	17.2871	2.90737	3.27813	1.42001	4.40293	4.58708	3.25192	-0.102191	2.84996	1.18727	1.06725	4.59512
90	Malaysia	32365999	99	29	23973075	15565	1540.2	1	2	4	25	47	60481772	8	11	1137	2320	18186	24	26	6.60571	81.1986	98.0243	26.8229	0.96	21.28	3.51295	6.0959	1.88794	4.3969	4.58522	3.28925	-0.040822	3.05777	1.80762	1.25645	4.59512
90	Malaysia	32365999	99	29	23973075	15565	1540.2	1	2	4	25	47	60481772	8	12	1163	3483	10717	27	53	21.2029	84.0329	98.1014	26.85	0.811429	20.95	3.59328	7.75814	3.05414	4.43121	4.586	3.29027	-0.208959	3.04214	2.04874	1.27906	4.59512
90	Malaysia	32365999	99	29	23973075	15565	1540.2	1	2	4	25	47	60481772	8	13	1047	4530	30974	17	70	29.1371	82.7257	98.1771	26.6186	0.81	19.7583	3.23488	7.60675	3.37201	4.41553	4.58677	3.28161	-0.210721	2.98358	2.02904	1.17399	4.59512
90	Malaysia	32365999	99	29	23973075	15565	1540.2	1	2	4	25	47	60481772	8	14	775	5305	26635	16	86	3.93429	80.1271	98.1486	26.8957	0.991429	19.9686	2.39449	6.53464	1.36973	4.38361	4.58648	3.29197	-0.00860837	2.99416	1.87712	0.873169	4.59512
90	Malaysia	32365999	99	29	23973075	15565	1540.2	1	2	4	25	47	60481772	8	15	437	5742	26137	10	96	21.4714	85.5486	98.0986	26.2957	0.938571	0.774286	1.35018	5.81474	3.06672	4.44908	4.58597	3.26941	-0.0633963	-0.255814	1.7604	0.30024	4.59512
90	Malaysia	32365999	99	29	23973075	15565	1540.2	1	2	4	25	47	60481772	8	16	434	6176	48912	7	103	22.0014	87.5714	98.0671	25.98	0.82	15.5457	1.34091	5.39764	3.09111	4.47246	4.58565	3.25733	-0.198451	2.74378	1.68596	0.293351	4.59512
90	Malaysia	32365999	99	29	23973075	15565	1540.2	1	2	4	25	47	60481772	8	17	413	6589	62415	4	107	14.1929	88.4929	97.9729	26.7186	1.1	15.4317	1.27603	4.79516	2.65274	4.48292	4.58469	3.28536	0.0953102	2.73642	1.56761	0.243754	4.59512
90	Malaysia	32365999	99	29	23973075	15565	1540.2	1	2	4	25	47	60481772	8	18	283	6872		5	112							0.874374	3.85281							1.3488	-0.134247	4.59512
91	Maldive	540544	1802	28	205288	0		1	2	4	11	20	1147247	2	1						0.09	75.01	101.12	28.7	3.07	24.77			-2.40795	4.31762	4.61631	3.3569	1.12168	3.20963			7.49665
91	Maldive	540544	1802	28	205288	0		1	2	4	11	20	1147247	2	2	4					0.207143	73.7886	101.114	28.3786	2.28714	25.1167	0.739995	0.739995	-1.57435	4.3012	4.61625	3.34563	0.827303	3.22353	-0.301112	-0.301112	7.49665
91	Maldive	540544	1802	28	205288	0		1	2	4	11	20	1147247	2	3	6	10				0.291429	76.7571	101.061	28.5529	3.44571	24.6143	1.10999	1.84999	-1.23296	4.34065	4.61573	3.35176	1.23713	3.20333	0.615179	0.104354	7.49665
91	Maldive	540544	1802	28	205288	0		1	2	4	11	20	1147247	2	4	2	12	452	0	0	1.42571	79.0557	101.11	28.6243	3.28571	22.88	0.369998	1.84999	0.354673	4.37015	4.61621	3.35426	1.18958	3.13026	0.615179	-0.994259	7.49665
91	Maldive	540544	1802	28	205288	0		1	2	4	11	20	1147247	2	5	13	25		0	0	0.208571	75.8114	100.983	28.5143	2.54714	24.9271	2.40498	1.29499	-1.56747	4.32825	4.61495	3.35041	0.934972	3.21596	0.258504	0.877544	7.49665
91	Maldive	540544	1802	28	205288	0		1	2	4	11	20	1147247	2	6	3	28	718	0	0	0.4	76.7229	101.051	28.8657	3.02	24.0714	0.554996	1.10999	-0.916291	4.3402	4.61563	3.36265	1.10526	3.18103	0.104354	-0.588794	7.49665
91	Maldive	540544	1802	28	205288	0		1	2	4	11	20	1147247	2	7	0	28		0	0	0.92	74.7871	101.094	28.8757	1.76571	25.2133	0	1.10999	-0.0833816	4.31465	4.61605	3.363	0.568555	3.22737	0.104354		7.49665
91	Maldive	540544	1802	28	205288	0		1	2	4	11	20	1147247	2	8	16	44		0	0	3.47714	80.8129	100.966	29.0514	2.85571	23.462	2.95998	3.51498	1.24621	4.39214	4.61478	3.36907	1.04932	3.15538	1.25703	1.08518	7.49665
91	Maldive	540544	1802	28	205288	0		1	2	4	11	20	1147247	2	9	142	186		0	0	7.14857	79.2857	101.023	29.02	3.36714	17.9633	26.2698	29.5998	1.96691	4.37306	4.61535	3.36799	1.21406	2.88833	3.38777	3.26842	7.49665
91	Maldive	540544	1802	28	205288	0		1	2	4	11	20	1147247	2	10	347	533	2761	1	1	3.42	80.38	101.011	29.4986	4.23286	20.6417	64.1946	92.6844	1.22964	4.38677	4.61523	3.38434	1.44288	3.02731	4.5292	4.16192	7.49665
91	Maldive	540544	1802	28	205288	0		1	2	4	11	20	1147247	2	11	268	801	3357	2	3	6.62714	81.0886	100.951	29.2771	4.39571	15.3583	49.5797	140.229	1.89117	4.39554	4.61464	3.37681	1.48063	2.73166	4.94328	3.90358	7.49665
91	Maldive	540544	1802	28	205288	0		1	2	4	11	20	1147247	2	12	286	1087	2984	1	4	5.46429	78.8986	100.833	29.65	6.6	16.975	52.9097	187.959	1.69823	4.36816	4.61346	3.38946	1.88707	2.83174	5.23622	3.96859	7.49665
91	Maldive	540544	1802	28	205288	0		1	2	4	11	20	1147247	2	13	235	1322	3879	0	4	5.30571	81.4029	100.921	29.43	6.64857	17.8367	43.4747	218.484	1.66878	4.39941	4.61434	3.38201	1.8944	2.88126	5.38671	3.77218	7.49665
91	Maldive	540544	1802	28	205288	0		1	2	4	11	20	1147247	2	14	359	1681		1	5							66.4146	233.284							5.45225	4.19592	7.49665
91	Maldive	540544	1802	28	205288	0		1	2	4	11	20	1147247	2	15																						7.49665
91	Maldive	540544	1802	28	205288	0		1	2	4	11	20	1147247	2	16																						7.49665
91	Maldive	540544	1802	28	205288	0		1	2	4	11	20	1147247	2	17																						7.49665
91	Maldive	540544	1802	28	205288	0		1	2	4	11	20	1147247	2	18																						7.49665
92	Mali	20250833	17	16	8080546	2910.43	2776.41	1	2	3	39			1	1						0	17.49	96.68	31.27	2.81	22.96				2.86163	4.57141	3.44266	1.03318	3.13375			2.83321
92	Mali	20250833	17	16	8080546	2910.43	2776.41	1	2	3	39			1	2	1					0.0142857	27.1429	96.7586	30.8871	2.43571	21.61	0.00493807	0.00493807	-4.2485	3.30111	4.57222	3.43034	0.89024	3.07316	-5.31078	-5.31078	2.83321
92	Mali	20250833	17	16	8080546	2910.43	2776.41	1	2	3	39			1	3	30	31		1	1	16.3671	27.1586	96.6929	32.2443	2.96	20.93	0.148142	0.138266	2.79528	3.30169	4.57154	3.47334	1.08519	3.04118	-1.97858	-1.90958	2.83321
92	Mali	20250833	17	16	8080546	2910.43	2776.41	1	2	3	39			1	4	29	60		4	5	0.00571429	15.9986	96.69	33.1557	2.40286	23.4229	0.143204	0.17777	-5.16479	2.7725	4.57151	3.50121	0.876658	3.15371	-1.72726	-1.94349	2.83321
92	Mali	20250833	17	16	8080546	2910.43	2776.41	1	2	3	39			1	5	89	149		8	13	1.57	40.2	96.8229	31.8071	2.98714	17.7957	0.439488	0.498745	0.451076	3.69387	4.57288	3.45969	1.09432	2.87896	-0.695661	-0.822145	2.83321
92	Mali	20250833	17	16	8080546	2910.43	2776.41	1	2	3	39			1	6	145	294		1	14	0.144286	53.8971	96.8114	28.4586	2.24571	19.93	0.71602	1.00243	-1.93596	3.98708	4.57276	3.34845	0.809024	2.99223	0.00242499	-0.334047	2.83321
92	Mali	20250833	17	16	8080546	2910.43	2776.41	1	2	3	39			1	7	189	483		10	24	0.0285714	39.9143	96.8829	31.27	2.53	23.0657	0.933295	1.61969	-3.55535	3.68673	4.5735	3.44266	0.928219	3.13835	0.482233	-0.069034	2.83321
92	Mali	20250833	17	16	8080546	2910.43	2776.41	1	2	3	39			1	8	149	632		8	32	0.0157143	25.8886	96.6314	35.4829	2.25	22.0386	0.735772	1.66907	-4.15318	3.2538	4.5709	3.56905	0.81093	3.09279	0.512265	-0.306835	2.83321
92	Mali	20250833	17	16	8080546	2910.43	2776.41	1	2	3	39			1	9	127	759		8	40	0.68	37.6629	96.7729	34.1086	2.74429	18.9557	0.627135	1.4913	-0.385662	3.62867	4.57237	3.52955	1.00952	2.94211	0.399646	-0.466594	2.83321
92	Mali	20250833	17	16	8080546	2910.43	2776.41	1	2	3	39			1	10	173	932		13	53	0.0214286	28.4429	96.8114	34.3429	2.12571	23.055	0.854286	1.64438	-3.84303	3.3479	4.57276	3.53639	0.754108	3.13788	0.497361	-0.157489	2.83321
92	Mali	20250833	17	16	8080546	2910.43	2776.41	1	2	3	39			1	11	185	1117		17	70							0.913543	2.04436							0.715085	-0.0904252	2.83321
92	Mali	20250833	17	16	8080546	2910.43	2776.41	1	2	3	39			1	12																						2.83321
92	Mali	20250833	17	16	8080546	2910.43	2776.41	1	2	3	39			1	13																						2.83321
92	Mali	20250833	17	16	8080546	2910.43	2776.41	1	2	3	39			1	14																						2.83321
92	Mali	20250833	17	16	8080546	2910.43	2776.41	1	2	3	39			1	15																						2.83321
92	Mali	20250833	17	16	8080546	2910.43	2776.41	1	2	3	39			1	16																						2.83321
92	Mali	20250833	17	16	8080546	2910.43	2776.41	1	2	3	39			1	17																						2.83321
92	Mali	20250833	17	16	8080546	2910.43	2776.41	1	2	3	39			1	18																						2.83321
93	Malta	441543	1380	42	458518	293.341	1563.09	1	1	2	13	27	2576898	1	1						0.06	87.55	101.25	16.3	3.83	16.27			-2.81341	4.47221	4.61759	2.79117	1.34286	2.78932			7.22984
93	Malta	441543	1380	42	458518	293.341	1563.09	1	1	2	13	27	2576898	1	2	3					1.01571	76.7314	101.206	14.7714	6.54571	12.4129	0.679436	0.679436	0.0155921	4.34031	4.61716	2.69269	1.87881	2.51873	-0.386493	-0.386493	7.22984
93	Malta	441543	1380	42	458518	293.341	1563.09	1	1	2	13	27	2576898	1	3	15	18		0	0	0.9	80.9614	101.797	15.2857	4.55143	17.4129	3.39718	3.85013	-0.105361	4.39397	4.62298	2.72692	1.51544	2.85721	1.34811	1.22294	7.22984
93	Malta	441543	1380	42	458518	293.341	1563.09	1	1	2	13	27	2576898	1	4	55	73		0	0	0.968571	78.3486	101.856	15.1814	6.17571	14.04	12.4563	16.08	-0.031933	4.36117	4.62356	2.72007	1.82062	2.64191	2.77757	2.52223	7.22984
93	Malta	441543	1380	42	458518	293.341	1563.09	1	1	2	13	27	2576898	1	5	76	149		0	0	5.92857	77.9243	100.991	14.3157	5.9	13.1786	17.2124	33.2923	1.77978	4.35574	4.61504	2.66136	1.77495	2.57859	3.50533	2.84563	7.22984
93	Malta	441543	1380	42	458518	293.341	1563.09	1	1	2	13	27	2576898	1	6	64	213		0	0	1.01143	80.1186	101.343	15.4143	6.31	16.68	14.4946	47.787	0.0113638	4.38351	4.61851	2.73529	1.84214	2.81421	3.86675	2.67378	7.22984
93	Malta	441543	1380	42	458518	293.341	1563.09	1	1	2	13	27	2576898	1	7	157	370		2	2	0.117143	71.66	102.166	16.0557	3.00571	21.0814	35.5571	79.494	-2.14436	4.27193	4.6266	2.77606	1.10052	3.04839	4.37568	3.57114	7.22984
93	Malta	441543	1380	42	458518	293.341	1563.09	1	1	2	13	27	2576898	1	8	56	426		1	3	0.192857	85.4257	101.479	16.9571	4.64714	20.138	12.6828	73.379	-1.64581	4.44765	4.61985	2.83069	1.53625	3.00261	4.29564	2.54025	7.22984
93	Malta	441543	1380	42	458518	293.341	1563.09	1	1	2	13	27	2576898	1	9	22	448		0	3	0.451429	87.0243	101.214	17.6071	3.21571	20.6586	4.98253	44.1633	-0.795338	4.46619	4.61724	2.8683	1.16805	3.02813	3.78789	1.60594	7.22984
93	Malta	441543	1380	42	458518	293.341	1563.09	1	1	2	13	27	2576898	1	10	20	468		1	4	0.102857	84.9843	101.621	18.4014	5.05286	23.1686	4.52957	19.2507	-2.27441	4.44247	4.62125	2.91243	1.61995	3.1428	2.95755	1.51063	7.22984
93	Malta	441543	1380	42	458518	293.341	1563.09	1	1	2	13	27	2576898	1	11	22	490		1	5	0.0271429	84.2686	101.534	18.6414	4.93857	22.8314	4.98253	13.1358	-3.60664	4.43401	4.6204	2.92539	1.59708	3.12814	2.57534	1.60594	7.22984
93	Malta	441543	1380	42	458518	293.341	1563.09	1	1	2	13	27	2576898	1	12	56	546		1	6	0.152857	86.29	101.216	20.4086	4.93857	22.1114	12.6828	20.3831	-1.87825	4.45771	4.61725	3.01595	1.59708	3.09609	3.0147	2.54025	7.22984
93	Malta	441543	1380	42	458518	293.341	1563.09	1	1	2	13	27	2576898	1	13	63	609		0	6	0.0142857	83.0186	101.871	20.1571	4.26714	25.3467	14.2681	29.4422	-4.2485	4.41906	4.62371	3.00356	1.45094	3.23265	3.38243	2.65803	7.22984
93	Malta	441543	1380	42	458518	293.341	1563.09	1	1	2	13	27	2576898	1	14	9	618		1	7							2.03831	19.0242							2.94571	0.712119	7.22984
93	Malta	441543	1380	42	458518	293.341	1563.09	1	1	2	13	27	2576898	1	15																						7.22984
93	Malta	441543	1380	42	458518	293.341	1563.09	1	1	2	13	27	2576898	1	16																						7.22984
93	Malta	441543	1380	42	458518	293.341	1563.09	1	1	2	13	27	2576898	1	17																						7.22984
93	Malta	441543	1380	42	458518	293.341	1563.09	1	1	2	13	27	2576898	1	18																						7.22984
94	Mauritania	4649658	5	20	2363349	771.601	3062.91	1	2	3	47		454435	2	1						0	20.51	101.01	26.44	3.17	23.75				3.02091	4.61522	3.27488	1.15373	3.16758			1.60944
94	Mauritania	4649658	5	20	2363349	771.601	3062.91	1	2	3	47		454435	2	2	2					0	23.4429	101.059	25.6557	2.97143	24.45	0.0430139	0.0430139		3.15457	4.6157	3.24477	1.08904	3.19663	-3.14623	-3.14623	1.60944
94	Mauritania	4649658	5	20	2363349	771.601	3062.91	1	2	3	47		454435	2	3	0	2		0	0	0	27.9543	101.096	23.7129	4.13429	24.8457	0	0.0430139		3.33057	4.61607	3.16602	1.41931	3.21269	-3.14623		1.60944
94	Mauritania	4649658	5	20	2363349	771.601	3062.91	1	2	3	47		454435	2	4	1	3		0	0	47.5586	59.66	101.221	20.0986	4.01286	25.2343	0.021507	0.0645209	3.86196	4.08866	4.61731	3.00065	1.3895	3.2282	-2.74077	-3.83938	1.60944
94	Mauritania	4649658	5	20	2363349	771.601	3062.91	1	2	3	47		454435	2	5	1	4		1	1	0.122857	41.7329	101.046	26.01	3.8	24.7586	0.021507	0.0645209	-2.09673	3.73129	4.61557	3.25848	1.335	3.20917	-2.74077	-3.83938	1.60944
94	Mauritania	4649658	5	20	2363349	771.601	3062.91	1	2	3	47		454435	2	6	1	5		0	1	0	20.21	100.939	29.2886	3.60857	25.9629	0.021507	0.0860278		3.00618	4.61451	3.3772	1.28331	3.25667	-2.45308	-3.83938	1.60944
94	Mauritania	4649658	5	20	2363349	771.601	3062.91	1	2	3	47		454435	2	7	0	5		0	1	0	42.5643	101.153	24.4743	4.71714	22.27	0	0.0860278		3.75102	4.61663	3.19762	1.5512	3.10324	-2.45308		1.60944
94	Mauritania	4649658	5	20	2363349	771.601	3062.91	1	2	3	47		454435	2	8	0	5		0	1	0	46.8943	101.121	22.9043	3.84286	26.2214				3.8479	4.61632	3.13132	1.34622	3.26658			1.60944
94	Mauritania	4649658	5	20	2363349	771.601	3062.91	1	2	3	47		454435	2	9	1	6		0	1	0	33.8214	101.139	28.6714	4.05143	25.5314	0.021507	0.021507		3.52109	4.61649	3.3559	1.39907	3.23991	-3.83938	-3.83938	1.60944
94	Mauritania	4649658	5	20	2363349	771.601	3062.91	1	2	3	47		454435	2	10	0	6		0	1	0	30.6143	100.866	29.1257	4.81429	25.4786	0	0.021507		3.42147	4.61379	3.37162	1.57159	3.23784	-3.83938		1.60944
94	Mauritania	4649658	5	20	2363349	771.601	3062.91	1	2	3	47		454435	2	11	21	27		1	2	0	27.5714	101.026	28.6986	4.58571	25.4014	0.451646	0.408632		3.31678	4.61538	3.35685	1.52295	3.23481	-0.89494	-0.794856	1.60944
94	Mauritania	4649658	5	20	2363349	771.601	3062.91	1	2	3	47		454435	2	12	271	298		3	5	0.00571429	38.8729	101.081	27.9743	4.12714	24.8375	5.82839	4.0218	-5.16479	3.6603	4.61593	3.33129	1.41759	3.21235	1.39173	1.76274	1.60944
94	Mauritania	4649658	5	20	2363349	771.601	3062.91	1	2	3	47		454435	2	13	223	521		11	16							4.79605	8.21566							2.10604	1.56779	1.60944
94	Mauritania	4649658	5	20	2363349	771.601	3062.91	1	2	3	47		454435	2	14																						1.60944
94	Mauritania	4649658	5	20	2363349	771.601	3062.91	1	2	3	47		454435	2	15																						1.60944
94	Mauritania	4649658	5	20	2363349	771.601	3062.91	1	2	3	47		454435	2	16																						1.60944
94	Mauritania	4649658	5	20	2363349	771.601	3062.91	1	2	3	47		454435	2	17																						1.60944
94	Mauritania	4649658	5	20	2363349	771.601	3062.91	1	2	3	47		454435	2	18																						1.60944
95	Mauritius	1271768	626	36	516155	1276.02	404.505	2	2	4	6	13	1745291	1	1						30.5	91.07	100.61	27.09	5.06	1.43			3.41773	4.51163	4.61125	3.29916	1.62137	0.357674			6.43935
95	Mauritius	1271768	626	36	516155	1276.02	404.505	2	2	4	6	13	1745291	1	2	3					1.83143	79.4386	100.557	26.62	3.86143	20.7929	0.235892	0.235892	0.605096	4.37498	4.61073	3.28166	1.35104	3.03461	-1.44438	-1.44438	6.43935
95	Mauritius	1271768	626	36	516155	1276.02	404.505	2	2	4	6	13	1745291	1	3	45	48		2	2	2.89429	80.5986	101.004	26.8357	6.10714	19.6814	3.53838	3.61701	1.06274	4.38948	4.61516	3.28973	1.80946	2.97968	1.28565	1.26367	6.43935
95	Mauritius	1271768	626	36	516155	1276.02	404.505	2	2	4	6	13	1745291	1	4	113	161		1	3	4.53571	82.8457	100.564	27.2214	4.57286	19.4829	8.88527	12.1878	1.51198	4.41698	4.6108	3.304	1.52014	2.96953	2.50043	2.18439	6.43935
95	Mauritius	1271768	626	36	516155	1276.02	404.505	2	2	4	6	13	1745291	1	5	112	273		4	7	1.32571	76.75	101.121	26.78	6.80286	21.1029	8.80664	19.4218	0.281951	4.34055	4.61632	3.28766	1.91734	3.04941	2.9664	2.17551	6.43935
95	Mauritius	1271768	626	36	516155	1276.02	404.505	2	2	4	6	13	1745291	1	6	51	324		2	9	0.802857	75.37	101.361	26.5271	8.16286	18.1529	4.01017	19.6577	-0.219578	4.32241	4.61869	3.27817	2.09959	2.89883	2.97847	1.38883	6.43935
95	Mauritius	1271768	626	36	516155	1276.02	404.505	2	2	4	6	13	1745291	1	7	5	329		0	9	0.908571	75.4071	101.166	26.03	7.25143	17.9257	0.393153	4.63921	-0.0958818	4.3229	4.61676	3.25925	1.9812	2.88624	1.53454	-0.933555	6.43935
95	Mauritius	1271768	626	36	516155	1276.02	404.505	2	2	4	6	13	1745291	1	8	3	332		1	10	0.534286	73.6929	101.347	25.6857	6.08714	18.2043	0.235892	1.25809	-0.626825	4.29991	4.61855	3.24593	1.80618	2.90166	0.229596	-1.44438	6.43935
95	Mauritius	1271768	626	36	516155	1276.02	404.505	2	2	4	6	13	1745291	1	9	0	332		0	10	1.97	78.93	101.3	25.7057	5.69286	16.7957	0	0.157261	0.678034	4.36856	4.61809	3.24671	1.73921	2.82112	-1.84985		6.43935
95	Mauritius	1271768	626	36	516155	1276.02	404.505	2	2	4	6	13	1745291	1	10	0	332		0	10	0.334286	73.0714	101.283	24.6229	5.73857	16.62			-1.09576	4.29144	4.61792	3.20368	1.74721	2.81061			6.43935
95	Mauritius	1271768	626	36	516155	1276.02	404.505	2	2	4	6	13	1745291	1	11	0	332		0	10	0.792857	73.5814	101.476	24.4086	6.91	16.7467			-0.232112	4.29839	4.61982	3.19493	1.93297	2.8182			6.43935
95	Mauritius	1271768	626	36	516155	1276.02	404.505	2	2	4	6	13	1745291	1	12	2	334		0	10							0.157261	0.157261							-1.84985	-1.84985	6.43935
95	Mauritius	1271768	626	36	516155	1276.02	404.505	2	2	4	6	13	1745291	1	13																						6.43935
95	Mauritius	1271768	626	36	516155	1276.02	404.505	2	2	4	6	13	1745291	1	14																						6.43935
95	Mauritius	1271768	626	36	516155	1276.02	404.505	2	2	4	6	13	1745291	1	15																						6.43935
95	Mauritius	1271768	626	36	516155	1276.02	404.505	2	2	4	6	13	1745291	1	16																						6.43935
95	Mauritius	1271768	626	36	516155	1276.02	404.505	2	2	4	6	13	1745291	1	17																						6.43935
95	Mauritius	1271768	626	36	516155	1276.02	404.505	2	2	4	6	13	1745291	1	18																						6.43935
96	Mexico	128932753	66	29	101149488	102418	987.613	1	2	3	22	39	64569640	4	1						0	35.9	77.3	17.21	0.91	22.52				3.58074	4.34769	2.84549	-0.0943107	3.1144			4.18965
96	Mexico	128932753	66	29	101149488	102418	987.613	1	2	3	22	39	64569640	4	2	3					0.0385714	39.8386	77.1971	15.7671	1.08857	22.9971	0.00232679	0.00232679	-3.25524	3.68484	4.34636	2.75793	0.0848662	3.13537	-6.06326	-6.06326	4.18965
96	Mexico	128932753	66	29	101149488	102418	987.613	1	2	3	22	39	64569640	4	3	3	6	397	0	0	0.0314286	39.0757	77.2143	16.0686	1.3	22.6357	0.00232679	0.00387799	-3.46004	3.6655	4.34658	2.77687	0.262364	3.11953	-5.55244	-6.06326	4.18965
96	Mexico	128932753	66	29	101149488	102418	987.613	1	2	3	22	39	64569640	4	4	20	26	874	0	0	0.351429	41.3543	77.2886	18.3014	0.61	21.9243	0.015512	0.00853158	-1.04575	3.72218	4.34755	2.90698	-0.494296	3.08759	-4.76398	-4.16614	4.18965
96	Mexico	128932753	66	29	101149488	102418	987.613	1	2	3	22	39	64569640	4	5	177	203	2724	0	0	1.35571	47.2314	77.3114	18.41	0.637143	21.04	0.137281	0.12332	0.304328	3.85506	4.34784	2.91289	-0.450761	3.04643	-2.09297	-1.98573	4.18965
96	Mexico	128932753	66	29	101149488	102418	987.613	1	2	3	22	39	64569640	4	6	514	717	6622	8	8	0.0228571	30.5443	77.1629	19.2386	1.03429	26.8329	0.398657	0.444418	-3.77849	3.41918	4.34592	2.95692	0.0337111	3.28963	-0.81099	-0.919653	4.18965
96	Mexico	128932753	66	29	101149488	102418	987.613	1	2	3	22	39	64569640	4	7	971	1688	9680	42	50	1.68571	46.71	77.0743	18.7786	0.907143	22.5043	0.753106	0.64142	0.522189	3.84396	4.34477	2.93272	-0.0974553	3.11371	-0.444071	-0.28355	4.18965
96	Mexico	128932753	66	29	101149488	102418	987.613	1	2	3	22	39	64569640	4	8	2156	3844	11541	144	194	0.0557143	36.1571	77.22	19.1729	1.35857	24.5014	1.67219	2.02741	-2.88752	3.58787	4.34666	2.9535	0.306434	3.19873	0.706761	0.514134	4.18965
96	Mexico	128932753	66	29	101149488	102418	987.613	1	2	3	22	39	64569640	4	9	3031	6875	16589	292	486	0.295714	39.6571	77.2357	19.7957	1.13714	24.65	2.35084	2.85885	-1.21836	3.68027	4.34686	2.98547	0.128519	3.20478	1.05042	0.854772	4.18965
96	Mexico	128932753	66	29	101149488	102418	987.613	1	2	3	22	39	64569640	4	10	5997	12872	20233	583	1069	1.33571	44.5471	77.19	20.5829	1.09	21.8614	4.65126	6.15592	0.289466	3.79655	4.34627	3.02446	0.0861777	3.08472	1.81741	1.53714	4.18965
96	Mexico	128932753	66	29	101149488	102418	987.613	1	2	3	22	39	64569640	4	11	7867	20739	24864	790	1859	1.12	44.6886	77.3	18.9643	0.902857	22.4986	6.10163	4.6086	0.113329	3.79972	4.34769	2.94256	-0.102191	3.11345	1.52793	1.80856	4.18965
96	Mexico	128932753	66	29	101149488	102418	987.613	1	2	3	22	39	64569640	4	12	10783	31522	32427	1102	2961	9.74	55.1214	77.2229	18.2514	0.917143	20.28	8.36327	6.88266	2.27624	4.00954	4.3467	2.90424	-0.086492	3.00964	1.929	2.12385	4.18965
96	Mexico	128932753	66	29	101149488	102418	987.613	1	2	3	22	39	64569640	4	13	13510	45032	38151	1516	4477	1.50143	48.9643	77.1771	18.2686	1.01143	22.97	10.4783	7.47909	0.406417	3.89109	4.3461	2.90518	0.0113638	3.13419	2.01211	2.34931	4.18965
96	Mexico	128932753	66	29	101149488	102418	987.613	1	2	3	22	39	64569640	4	14	17495	62527	38565	2033	6510	1.11429	46.5157	77.1214	19.2014	0.962857	21.275	13.5691	9.61742	0.108214	3.83979	4.34538	2.95498	-0.0378502	3.05753	2.26358	2.60779	4.18965
96	Mexico	128932753	66	29	101149488	102418	987.613	1	2	3	22	39	64569640	4	15	22100	84627		2534	9044							17.1407	12.1909							2.50069	2.84146	4.18965
96	Mexico	128932753	66	29	101149488	102418	987.613	1	2	3	22	39	64569640	4	16																						4.18965
96	Mexico	128932753	66	29	101149488	102418	987.613	1	2	3	22	39	64569640	4	17																						4.18965
96	Mexico	128932753	66	29	101149488	102418	987.613	1	2	3	22	39	64569640	4	18																						4.18965
97	Moldova	4033963	123	38	1153562	2607.52	442.398	1	1	2	16		1135999	1	1						0.42	84.83	99.03	5.75	5.12	4.06			-0.867501	4.44065	4.59542	1.7492	1.63315	1.40118			4.81218
97	Moldova	4033963	123	38	1153562	2607.52	442.398	1	1	2	16		1135999	1	2	1					1.17429	76.6886	99.1743	9.48	2.70429	9.14286	0.0247895	0.0247895	0.16066	4.33975	4.59688	2.24918	0.994838	2.21297	-3.69733	-3.69733	4.81218
97	Moldova	4033963	123	38	1153562	2607.52	442.398	1	1	2	16		1135999	1	3	11	12		0	0	0.8	64.9414	99.9629	6.71429	3.41429	12.8814	0.272685	0.297474	-0.223144	4.17349	4.6048	1.90424	1.22797	2.55579	-1.21243	-1.29944	4.81218
97	Moldova	4033963	123	38	1153562	2607.52	442.398	1	1	2	16		1135999	1	4	68	80		1	1	1.29714	64.0529	100.514	6.37286	2.85714	12.9614	1.68569	1.93358	0.260164	4.15971	4.6103	1.85205	1.04982	2.56198	0.659374	0.522173	4.81218
97	Moldova	4033963	123	38	1153562	2607.52	442.398	1	1	2	16		1135999	1	5	151	231		1	2	0.07	54.7571	100.303	6.16714	4.04286	17.6357	3.74322	5.62722	-2.65926	4.00291	4.60819	1.81924	1.39695	2.86993	1.72762	1.31995	4.81218
97	Moldova	4033963	123	38	1153562	2607.52	442.398	1	1	2	16		1135999	1	6	521	752		6	8	0.00142857	52.4514	100.474	4.85	2.55857	18.9771	12.9153	17.6253	-6.55108	3.95989	4.6099	1.57898	0.939449	2.94324	2.86934	2.55842	4.81218
97	Moldova	4033963	123	38	1153562	2607.52	442.398	1	1	2	16		1135999	1	7	808	1560		21	29	0.0414286	50.5886	100.529	10.0971	2.77	20.1014	20.0299	36.0687	-3.18378	3.92373	4.61044	2.31225	1.01885	3.00079	3.58543	2.99723	4.81218
97	Moldova	4033963	123	38	1153562	2607.52	442.398	1	1	2	16		1135999	1	8	722	2282		27	56	0.844286	60.7286	99.7229	9.22429	3.17571	15.984	17.898	47.1745	-0.169264	4.10641	4.6024	2.22184	1.15553	2.77159	3.85385	2.88469	4.81218
97	Moldova	4033963	123	38	1153562	2607.52	442.398	1	1	2	16		1135999	1	9	1022	3304		31	87	2.49	48.87	99.6014	10.9543	2.97714	17.0529	25.3349	59.123	0.912283	3.88916	4.60118	2.39373	1.09096	2.83632	4.07962	3.23218	4.81218
97	Moldova	4033963	123	38	1153562	2607.52	442.398	1	1	2	16		1135999	1	10	748	4052		35	122	3.29714	68.8643	99.0271	15.0771	2.17571	17.4314	18.5426	64.304	1.19306	4.23214	4.59539	2.71318	0.777357	2.85827	4.16362	2.92007	4.81218
97	Moldova	4033963	123	38	1153562	2607.52	442.398	1	1	2	16		1135999	1	11	815	4867		30	152	1.13857	61.3	99.3657	13.1886	3.00286	15.7314	20.2035	68.9397	0.129774	4.11578	4.59881	2.57935	1.09956	2.75566	4.23323	3.00585	4.81218
97	Moldova	4033963	123	38	1153562	2607.52	442.398	1	1	2	16		1135999	1	12	1067	5934		45	197	1.90857	63.5671	99.7771	14.5514	3.64571	17.56	26.4504	83.8629	0.646355	4.1521	4.60294	2.67769	1.29355	2.86562	4.42918	3.27527	4.81218
97	Moldova	4033963	123	38	1153562	2607.52	442.398	1	1	2	16		1135999	1	13	1060	6994		40	237	3.36571	66.8214	99.9729	13.4471	2.90857	16.19	26.2769	81.8054	1.21364	4.20202	4.6049	2.59877	1.06766	2.78439	4.40434	3.26869	4.81218
97	Moldova	4033963	123	38	1153562	2607.52	442.398	1	1	2	16		1135999	1	14	1104	8098		45	282							27.3676	83.0945							4.41998	3.30936	4.81218
97	Moldova	4033963	123	38	1153562	2607.52	442.398	1	1	2	16		1135999	1	15																						4.81218
97	Moldova	4033963	123	38	1153562	2607.52	442.398	1	1	2	16		1135999	1	16																						4.81218
97	Moldova	4033963	123	38	1153562	2607.52	442.398	1	1	2	16		1135999	1	17																						4.81218
97	Moldova	4033963	123	38	1153562	2607.52	442.398	1	1	2	16		1135999	1	18																						4.81218
98	Monaco	39242	26337	53	38682	1.92058	20140.8	1	1	2	11	17	316	4	1						0.06	73.24	95.32	10.39	0.88	12.98			-2.81341	4.29374	4.55724	2.34084	-0.127833	2.56341			10.1787
98	Monaco	39242	26337	53	38682	1.92058	20140.8	1	1	2	11	17	316	4	2	1					5.74429	76.19	94.0814	7.36571	3.88	9.56429	2.54829	2.54829	1.74821	4.33323	4.54416	1.99684	1.35584	2.25804	0.935423	0.935423	10.1787
98	Monaco	39242	26337	53	38682	1.92058	20140.8	1	1	2	11	17	316	4	3	0	1				3.05143	69.8457	94.1586	7.01143	2.40286	11.9057	0	2.54829	1.11561	4.24629	4.54498	1.94754	0.876658	2.47702	0.935423		10.1787
98	Monaco	39242	26337	53	38682	1.92058	20140.8	1	1	2	11	17	316	4	4						0.187143	79.7371	95.1957	9.94	2.19286	14.3843			-1.67588	4.37874	4.55593	2.29657	0.785205	2.66614			10.1787
98	Monaco	39242	26337	53	38682	1.92058	20140.8	1	1	2	11	17	316	4	5				0	0	0.04	74.4157	95.5129	9.64429	2.35857	16.1957			-3.21888	4.30967	4.55926	2.26637	0.858056	2.78475			10.1787
98	Monaco	39242	26337	53	38682	1.92058	20140.8	1	1	2	11	17	316	4	6	1	2		0	0	0.67	75.2971	94.7843	6.48571	3.53714	14.2471	2.54829	104.48	-0.400478	4.32144	4.5516	1.8696	1.26332	2.65656	4.64899	0.935423	10.1787
98	Monaco	39242	26337	53	38682	1.92058	20140.8	1	1	2	11	17	316	4	7	30	32		0	0	0.422857	67.6443	95.1729	8.38143	2.47	18.7043	76.4487	157.994	-0.860721	4.21426	4.55569	2.12602	0.904218	2.92875	5.06256	4.33662	10.1787
98	Monaco	39242	26337	53	38682	1.92058	20140.8	1	1	2	11	17	316	4	8	36	68		2	2	0.204286	60.2457	95.5443	12.4686	1.51714	20.9943	91.7384	219.153	-1.58824	4.09843	4.55959	2.52321	0.416829	3.04425	5.38977	4.51894	10.1787
98	Monaco	39242	26337	53	38682	1.92058	20140.8	1	1	2	11	17	316	4	9	25	93		1	3	4.60571	72.6286	94.96	12.0814	2.33857	18.406	63.7073	175.832	1.5273	4.28536	4.55346	2.49167	0.84954	2.91268	5.16953	4.1543	10.1787
98	Monaco	39242	26337	53	38682	1.92058	20140.8	1	1	2	11	17	316	4	10	2	95		1	4	2.65714	76.2	94.6429	12.2329	3.22143		5.09658	122.318	0.977251	4.33336	4.55011	2.50413	1.16982		4.80662	1.62857	10.1787
98	Monaco	39242	26337	53	38682	1.92058	20140.8	1	1	2	11	17	316	4	11	0	95		0	4	2.93286	75.2771	94.4786	13.6971	3.18143	20.1971	0	33.1278	1.07598	4.32118	4.54837	2.61719	1.15733	3.00554	3.50037		10.1787
98	Monaco	39242	26337	53	38682	1.92058	20140.8	1	1	2	11	17	316	4	12	1	96		0	4	11.5929	77.76	94.7671	14.8129	2.00286	21.1257	2.54829	25.4829	2.45039	4.35363	4.55142	2.6955	0.694575	3.05049	3.23801	0.935423	10.1787
98	Monaco	39242	26337	53	38682	1.92058	20140.8	1	1	2	11	17	316	4	13	0	96		1	5	8.43	83.1814	94.5771	14.9043	2.39429	17.39	0	12.7415	2.1318	4.42102	4.54942	2.70165	0.873085	2.8559	2.54486		10.1787
98	Monaco	39242	26337	53	38682	1.92058	20140.8	1	1	2	11	17	316	4	14	2	98		0	5	1.25571	72.7914	95.4157	17.8214	1.81286	22.3267	5.09658	10.1932	0.227705	4.2876	4.55824	2.8804	0.594904	3.10578	2.32172	1.62857	10.1787
98	Monaco	39242	26337	53	38682	1.92058	20140.8	1	1	2	11	17	316	4	15	1	99		0	5							2.54829	12.7415							2.54486	0.935423	10.1787
98	Monaco	39242	26337	53	38682	1.92058	20140.8	1	1	2	11	17	316	4	16																						10.1787
98	Monaco	39242	26337	53	38682	1.92058	20140.8	1	1	2	11	17	316	4	17																						10.1787
98	Monaco	39242	26337	53	38682	1.92058	20140.8	1	1	2	11	17	316	4	18																						10.1787
99	Mongolia	3278290	2	28	2169849			1	2	3	57	124	670360	1	1						0.03	81.43	83.9	-11.39	3.38	10.83			-3.50656	4.39974	4.42963		1.21788	2.38232			0.693147
99	Mongolia	3278290	2	28	2169849			1	2	3	57	124	670360	1	2	1					0.502857	74.2257	84.3829	-12.3643	3.16286	11.7071	0.0305037	0.0305037	-0.687449	4.30711	4.43536		1.15148	2.4602	-3.48991	-3.48991	0.693147
99	Mongolia	3278290	2	28	2169849			1	2	3	57	124	670360	1	3	4	5				0.0571429	65.1414	84.6143	-5.63571	3.88143	18.4667	0.122015	0.152519	-2.8622	4.17656	4.4381		1.3562	2.91597	-1.88047	-2.10361	0.693147
99	Mongolia	3278290	2	28	2169849			1	2	3	57	124	670360	1	4	4	9		0	0	0.0142857	47.7686	84.4814	-3.75	3.81429	20.6486	0.122015	0.305037	-4.2485	3.86637	4.43653		1.33875	3.02765	-1.18732	-2.10361	0.693147
99	Mongolia	3278290	2	28	2169849			1	2	3	57	124	670360	1	5	2	11		0	0	0.0671429	52.6486	84.9443	-3.79143	2.87143	21.9829	0.0610074	0.305037	-2.70093	3.96364	4.442		1.05481	3.09026	-1.18732	-2.79676	0.693147
99	Mongolia	3278290	2	28	2169849			1	2	3	57	124	670360	1	6	3	14		0	0	0.122857	59.8571	85.3257	2.15	3.00286	21.8371	0.0915111	0.335541	-2.09673	4.09196	4.44648	0.765468	1.09956	3.08361	-1.09201	-2.39129	0.693147
99	Mongolia	3278290	2	28	2169849			1	2	3	57	124	670360	1	7	15	29		0	0	1.02429	67.2629	85.1014	1.69429	3.51714	20.8014	0.457556	0.762593	0.0239955	4.20861	4.44384	0.527261	1.25765	3.03502	-0.271031	-0.781857	0.693147
99	Mongolia	3278290	2	28	2169849			1	2	3	57	124	670360	1	8	4	33		0	0	0.364286	44.4986	85.2243	-0.957143	4.44	22.8329	0.122015	0.793096	-1.00982	3.79546	4.44529		1.49065	3.1282	-0.23181	-2.10361	0.693147
99	Mongolia	3278290	2	28	2169849			1	2	3	57	124	670360	1	9	4	37		0	0	0.598571	47.7057	84.7229	11.1471	3.53571	25.9543	0.122015	0.854104	-0.513209	3.86505	4.43939	2.41118	1.26292	3.25634	-0.157703	-2.10361	0.693147
99	Mongolia	3278290	2	28	2169849			1	2	3	57	124	670360	1	10	3	40		0	0	1.22286	66.57	84.3786	8.50286	3.90286	22.2786	0.0915111	0.854104	0.20119	4.19825	4.43531	2.1404	1.36171	3.10363	-0.157703	-2.39129	0.693147
99	Mongolia	3278290	2	28	2169849			1	2	3	57	124	670360	1	11	1	41		0	0	0.718571	67.2586	84.4314	6.13143	4.04571	24.3314	0.0305037	0.8236	-0.33049	4.20854	4.43594	1.81343	1.39766	3.19177	-0.19407	-3.48991	0.693147
99	Mongolia	3278290	2	28	2169849			1	2	3	57	124	670360	1	12	98	139		0	0	1.59286	71.8886	84.4129	5.73	4.31571	21.8471	2.98936	3.47742	0.465529	4.27512	4.43572	1.74572	1.46226	3.08407	1.24629	1.09506	0.693147
99	Mongolia	3278290	2	28	2169849			1	2	3	57	124	670360	1	13	1	140		0	0							0.0305037	3.17239							1.15448	-3.48991	0.693147
99	Mongolia	3278290	2	28	2169849			1	2	3	57	124	670360	1	14																						0.693147
99	Mongolia	3278290	2	28	2169849			1	2	3	57	124	670360	1	15																						0.693147
99	Mongolia	3278290	2	28	2169849			1	2	3	57	124	670360	1	16																						0.693147
99	Mongolia	3278290	2	28	2169849			1	2	3	57	124	670360	1	17																						0.693147
99	Mongolia	3278290	2	28	2169849			1	2	3	57	124	670360	1	18																						0.693147
100	Morocco	36910560	83	29	22501278	12057.4	1866.17	1	2	3	28	45	8132917	2	1						0.01	77.05	101.29	15.34	4.34	18.28			-4.60517	4.34445	4.61799	2.73046	1.46787	2.90581			4.41884
100	Morocco	36910560	83	29	22501278	12057.4	1866.17	1	2	3	28	45	8132917	2	2	1					0.0807143	76.005	101.117	16.6236	3.21571	18.0864	0.00270925	0.00270925	-2.51684	4.3308	4.61628	2.81082	1.16805	2.89516	-5.91108	-5.91108	4.41884
100	Morocco	36910560	83	29	22501278	12057.4	1866.17	1	2	3	28	45	8132917	2	3	1	2		0	0	0.122857	70.2843	101.153	16.6821	4.20643	19.5543	0.00270925	0.0054185	-2.09673	4.25255	4.61663	2.81434	1.43661	2.97319	-5.21794	-5.91108	4.41884
100	Morocco	36910560	83	29	22501278	12057.4	1866.17	1	2	3	28	45	8132917	2	4	35	37	127	1	1	5.195	75.5643	100.609	15.4886	2.80929	18.0093	0.0948238	0.0948238	1.6477	4.32498	4.61124	2.7401	1.03293	2.89089	-2.35573	-2.35573	4.41884
100	Morocco	36910560	83	29	22501278	12057.4	1866.17	1	2	3	28	45	8132917	2	5	106	143	597	3	4	1.10071	76.9014	100.184	15.5557	3.75571	17.2207	0.287181	0.36304	0.0959593	4.34252	4.607	2.74443	1.32328	2.84611	-1.01324	-1.24764	4.41884
100	Morocco	36910560	83	29	22501278	12057.4	1866.17	1	2	3	28	45	8132917	2	6	413	556	1965	22	26	0.835	75.1386	100.276	16.0629	3.75143	21.0443	1.11892	1.3763	-0.180324	4.31933	4.60792	2.77651	1.32214	3.04663	0.319399	0.112365	4.41884
100	Morocco	36910560	83	29	22501278	12057.4	1866.17	1	2	3	28	45	8132917	2	7	564	1120	2353	44	70	0.302857	72.0143	100.579	17.8807	3.25143	21.5636	1.52802	2.59817	-1.19449	4.27686	4.61094	2.88372	1.17909	3.07101	0.954808	0.423971	4.41884
100	Morocco	36910560	83	29	22501278	12057.4	1866.17	1	2	3	28	45	8132917	2	8	643	1763	4024	48	118	0.479286	75.9121	100.36	18.1607	4.25643	20.375	1.74205	3.88507	-0.735458	4.32958	4.60876	2.89926	1.44843	3.01431	1.35714	0.555062	4.41884
100	Morocco	36910560	83	29	22501278	12057.4	1866.17	1	2	3	28	45	8132917	2	9	1283	3046	7258	23	141	0.392143	72.9614	100.533	17.4871	4.14929	25.1733	3.47597	6.91672	-0.936129	4.28993	4.61048	2.86147	1.42294	3.22579	1.93394	1.24587	4.41884
100	Morocco	36910560	83	29	22501278	12057.4	1866.17	1	2	3	28	45	8132917	2	10	1074	4120	12868	20	161	1.98357	68.97	97.7336	16.9764	2.89	21.8936	2.90974	8.84029	0.684899	4.23367	4.58225	2.83183	1.06126	3.08619	2.17932	1.06806	4.41884
100	Morocco	36910560	83	29	22501278	12057.4	1866.17	1	2	3	28	45	8132917	2	11	933	5053	16048	13	174	0.055	56.9664	97.8986	21.9093	3.22357	27.8021	2.52773	8.7265	-2.90042	4.04246	4.58393	3.08691	1.17049	3.32511	2.16636	0.927322	4.41884
100	Morocco	36910560	83	29	22501278	12057.4	1866.17	1	2	3	28	45	8132917	2	12	1228	6281	23678	14	188	0.965	64.6364	97.5814	18.7086	3.76286	24.7821	3.32696	8.89176	-0.0356272	4.16878	4.58069	2.92898	1.32518	3.21012	2.18513	1.20206	4.41884
100	Morocco	36910560	83	29	22501278	12057.4	1866.17	1	2	3	28	45	8132917	2	13	671	6952	26556	4	192	2.20643	62.4579	97.7779	19.2329	3.91357	25.39	1.81791	8.13317	0.791375	4.13449	4.5827	2.95662	1.36445	3.23436	2.09595	0.597686	4.41884
100	Morocco	36910560	83	29	22501278	12057.4	1866.17	1	2	3	28	45	8132917	2	14	580	7532		7	199							1.57137	6.93027							1.9359	0.451945	4.41884
100	Morocco	36910560	83	29	22501278	12057.4	1866.17	1	2	3	28	45	8132917	2	15																						4.41884
100	Morocco	36910560	83	29	22501278	12057.4	1866.17	1	2	3	28	45	8132917	2	16																						4.41884
100	Morocco	36910560	83	29	22501278	12057.4	1866.17	1	2	3	28	45	8132917	2	17																						4.41884
100	Morocco	36910560	83	29	22501278	12057.4	1866.17	1	2	3	28	45	8132917	2	18																						4.41884
101	Mozambique	31255435	40	17	10615007	2739.15	3875.3	2	2	3	21		540124	2	1						1.58	71.45	101.44	23.98	5.33	16.7			0.457425	4.269	4.61947	3.17722	1.67335	2.81541			3.68888
101	Mozambique	31255435	40	17	10615007	2739.15	3875.3	2	2	3	21		540124	2	2	1					0.552857	70.8671	101.044	25.9629	2.85571	23.0129	0.00319944	0.00319944	-0.592656	4.26081	4.61556	3.25667	1.04932	3.13605	-5.74478	-5.74478	3.68888
101	Mozambique	31255435	40	17	10615007	2739.15	3875.3	2	2	3	21		540124	2	3	7	8		0	0	1.66286	70.3714	100.896	25.1643	3.6	18.5929	0.0223961	0.0255955	0.508537	4.25379	4.61409	3.22543	1.28093	2.92278	-3.66534	-3.79887	3.68888
101	Mozambique	31255435	40	17	10615007	2739.15	3875.3	2	2	3	21		540124	2	4	4	12		0	0	1.09571	67.9043	101.013	25.0371	4.54714	15.8843	0.0127978	0.028795	0.0914065	4.2181	4.61525	3.22036	1.5145	2.76533	-3.54755	-4.35848	3.68888
101	Mozambique	31255435	40	17	10615007	2739.15	3875.3	2	2	3	21		540124	2	5	0	12		0	0	0.932857	69.0357	101.223	25.01	3.53	14.0314	0	0.0607894	-0.0695032	4.23462	4.61732	3.21928	1.2613	2.6413	-2.80034		3.68888
101	Mozambique	31255435	40	17	10615007	2739.15	3875.3	2	2	3	21		540124	2	6	18	30		0	0	3.33571	74.9286	101.37	24.2457	3.14	16	0.05759	0.0991827	1.20469	4.31654	4.61878	3.18824	1.14422	2.77259	-2.31079	-2.85441	3.68888
101	Mozambique	31255435	40	17	10615007	2739.15	3875.3	2	2	3	21		540124	2	7	37	67		0	0	1.22857	74.94	101.367	23.6214	2.88429	15.0743	0.118379	0.204764	0.205852	4.31669	4.61875	3.16215	1.05928	2.71299	-1.5859	-2.13386	3.68888
101	Mozambique	31255435	40	17	10615007	2739.15	3875.3	2	2	3	21		540124	2	8	4	71		0	0	0.728571	71.2871	101.451	23.3129	2.44	16.5971	0.0127978	0.195166	-0.31667	4.26672	4.61958	3.149	0.891998	2.80923	-1.6339	-4.35848	3.68888
101	Mozambique	31255435	40	17	10615007	2739.15	3875.3	2	2	3	21		540124	2	9	11	82		0	0	0.292857	69.0014	101.686	22.6714	2.61143	15.5714	0.0351939	0.182368	-1.22807	4.23413	4.62189	3.12111	0.959897	2.74544	-1.70173	-3.34688	3.68888
101	Mozambique	31255435	40	17	10615007	2739.15	3875.3	2	2	3	21		540124	2	10	46	128		0	0	0.168571	64.8971	101.563	22.5357	3.49143	15.3714	0.147174	0.297548	-1.7804	4.1728	4.62068	3.1151	1.25031	2.73251	-1.21218	-1.91614	3.68888
101	Mozambique	31255435	40	17	10615007	2739.15	3875.3	2	2	3	21		540124	2	11	57	185		0	0	0.584286	69.0557	101.539	22.3514	2.46143	14.5	0.182368	0.45752	-0.537365	4.23491	4.62044	3.10689	0.900742	2.67415	-0.781934	-1.70173	3.68888
101	Mozambique	31255435	40	17	10615007	2739.15	3875.3	2	2	3	21		540124	2	12	60	245		2	2							0.191967	0.51511							-0.663374	-1.65043	3.68888
101	Mozambique	31255435	40	17	10615007	2739.15	3875.3	2	2	3	21		540124	2	13																						3.68888
101	Mozambique	31255435	40	17	10615007	2739.15	3875.3	2	2	3	21		540124	2	14																						3.68888
101	Mozambique	31255435	40	17	10615007	2739.15	3875.3	2	2	3	21		540124	2	15																						3.68888
101	Mozambique	31255435	40	17	10615007	2739.15	3875.3	2	2	3	21		540124	2	16																						3.68888
101	Mozambique	31255435	40	17	10615007	2739.15	3875.3	2	2	3	21		540124	2	17																						3.68888
101	Mozambique	31255435	40	17	10615007	2739.15	3875.3	2	2	3	21		540124	2	18																						3.68888
102	Myanmar	54409800	83	28	16423490	6960.02	2359.69	1	2	4	26	47	3407788	1	1						0	40.14	100.91	30.38	2.99	23.89				3.69237	4.61423	3.41378	1.09527	3.17346			4.41884
102	Myanmar	54409800	83	28	16423490	6960.02	2359.69	1	2	4	26	47	3407788	1	2	2					0	41.5186	100.861	29.9729	2.57714	23.9743	0.00367581	0.00367581		3.72614	4.61375	3.40029	0.946681	3.17698	-5.60598	-5.60598	4.41884
102	Myanmar	54409800	83	28	16423490	6960.02	2359.69	1	2	4	26	47	3407788	1	3	12	14		0	0	0	49.7714	100.804	30.4386	2.75286	24.5214	0.0220549	0.0257307		3.90744	4.61318	3.41571	1.01264	3.19955	-3.66007	-3.81422	4.41884
102	Myanmar	54409800	83	28	16423490	6960.02	2359.69	1	2	4	26	47	3407788	1	4	12	26		1	1	0	44.4843	100.841	31.75	2.63571	25.4929	0.0220549	0.038596		3.79514	4.61355	3.45789	0.969154	3.2384	-3.25461	-3.81422	4.41884
102	Myanmar	54409800	83	28	16423490	6960.02	2359.69	1	2	4	26	47	3407788	1	5	40	66		3	4	0.00571429	45.4	100.92	31.8786	2.60571	25.4443	0.0735162	0.102923	-5.16479	3.81551	4.61433	3.46193	0.957707	3.23649	-2.27378	-2.61025	4.41884
102	Myanmar	54409800	83	28	16423490	6960.02	2359.69	1	2	4	26	47	3407788	1	6	57	123	2391	1	5	0.00142857	43.9286	100.819	32.1671	2.62571	23.9967	0.104761	0.196656	-6.55108	3.78256	4.61332	3.47095	0.965353	3.17791	-1.6263	-2.25608	4.41884
102	Myanmar	54409800	83	28	16423490	6960.02	2359.69	1	2	4	26	47	3407788	1	7	27	150	2288	0	5	9.47286	62.1871	100.956	30.3757	2.09429	21.2014	0.0496234	0.229738	2.24843	4.13015	4.61468	3.41364	0.739213	3.05407	-1.47082	-3.00329	4.41884
102	Myanmar	54409800	83	28	16423490	6960.02	2359.69	1	2	4	26	47	3407788	1	8	15	165	1823	1	6	1.61	64.34	100.763	30.8743	2.15857	24.1757	0.0275686	0.194818	0.476234	4.16418	4.61277	3.42992	0.769447	3.18535	-1.63569	-3.59108	4.41884
102	Myanmar	54409800	83	28	16423490	6960.02	2359.69	1	2	4	26	47	3407788	1	9	19	184	2784	0	6	0.765714	60.3371	100.643	31.7271	2.52857	24.6414	0.0349202	0.18379	-0.266946	4.09995	4.61158	3.45717	0.927655	3.20443	-1.69396	-3.35469	4.41884
102	Myanmar	54409800	83	28	16423490	6960.02	2359.69	1	2	4	26	47	3407788	1	10	8	192	3315	0	6	19.1357	63.4986	100.396	31.7929	3.32571	17.8871	0.0147032	0.14887	2.95156	4.15102	4.60912	3.45924	1.20168	2.88408	-1.90468	-4.21969	4.41884
102	Myanmar	54409800	83	28	16423490	6960.02	2359.69	1	2	4	26	47	3407788	1	11	15	207	4507	0	6							0.0275686	0.136005							-1.99506	-3.59108	4.41884
102	Myanmar	54409800	83	28	16423490	6960.02	2359.69	1	2	4	26	47	3407788	1	12																						4.41884
102	Myanmar	54409800	83	28	16423490	6960.02	2359.69	1	2	4	26	47	3407788	1	13																						4.41884
102	Myanmar	54409800	83	28	16423490	6960.02	2359.69	1	2	4	26	47	3407788	1	14																						4.41884
102	Myanmar	54409800	83	28	16423490	6960.02	2359.69	1	2	4	26	47	3407788	1	15																						4.41884
102	Myanmar	54409800	83	28	16423490	6960.02	2359.69	1	2	4	26	47	3407788	1	16																						4.41884
102	Myanmar	54409800	83	28	16423490	6960.02	2359.69	1	2	4	26	47	3407788	1	17																						4.41884
102	Myanmar	54409800	83	28	16423490	6960.02	2359.69	1	2	4	26	47	3407788	1	18																						4.41884
103	Namibia	2540905	3	21	1224911	2467.78	496.362	2	2	3	25		602893	2	1						0	44.17	83.53	21.9	1.33	26.14				3.78805	4.42521	3.08649	0.285179	3.26347			1.09861
103	Namibia	2540905	3	21	1224911	2467.78	496.362	2	2	3	25		602893	2	2	2					3.84571	44.3143	83.4071	22.3443	1.83429	24.6686	0.0787121	0.0787121	1.34696	3.79131	4.42373	3.10657	0.606655	3.20553	-2.54196	-2.54196	1.09861
103	Namibia	2540905	3	21	1224911	2467.78	496.362	2	2	3	25		602893	2	3	1	3		0	0	3.74	56.87	83.5257	22.1457	1.43429	22.2986	0.0393561	0.118068	1.31909	4.04077	4.42515	3.09764	0.360667	3.10452	-2.13649	-3.23511	1.09861
103	Namibia	2540905	3	21	1224911	2467.78	496.362	2	2	3	25		602893	2	4	1	4		0	0	3.10286	53.1557	83.4714	21.8971	1.75857	19.9214	0.0393561	0.236136	1.13232	3.97323	4.4245	3.08636	0.564502	2.9918	-1.44335	-3.23511	1.09861
103	Namibia	2540905	3	21	1224911	2467.78	496.362	2	2	3	25		602893	2	5	8	12		0	0	0.27	47.8314	83.5329	20.3729	1.91143	21.7029	0.314848	0.432917	-1.30933	3.86768	4.42524	3.0142	0.647851	3.07744	-0.83721	-1.15566	1.09861
103	Namibia	2540905	3	21	1224911	2467.78	496.362	2	2	3	25		602893	2	6	2	14		0	0	0.195714	45.4686	83.6014	20.44	2.16429	19.85	0.0787121	0.511629	-1.6311	3.81702	4.42606	3.01749	0.77209	2.9882	-0.670156	-2.54196	1.09861
103	Namibia	2540905	3	21	1224911	2467.78	496.362	2	2	3	25		602893	2	7	0	14		0	0	0.0985714	37.0029	83.6229	19.7657	2.09857	21.126	0	0.393561	-2.31697	3.611	4.42632	2.98395	0.741257	3.0505	-0.93252		1.09861
103	Namibia	2540905	3	21	1224911	2467.78	496.362	2	2	3	25		602893	2	8	0	14		0	0	0.4	54.3086	83.62	17.5786	2.25714	18.3171	0	0.354205	-0.916291	3.99468	4.42628	2.86668	0.8141	2.90784	-1.03788		1.09861
103	Namibia	2540905	3	21	1224911	2467.78	496.362	2	2	3	25		602893	2	9	0	14		0	0	0	36.7929	83.8529	18.2	1.53571	20.2714	0	0.314848		3.6053	4.42906	2.90142	0.428996	3.00921	-1.15566		1.09861
103	Namibia	2540905	3	21	1224911	2467.78	496.362	2	2	3	25		602893	2	10	0	14		0	0	0.00571429	36.2029	83.9929	16.9571	2.74714	18.9886	0	0.236136	-5.16479	3.58914	4.43073	2.83069	1.01056	2.94384	-1.44335		1.09861
103	Namibia	2540905	3	21	1224911	2467.78	496.362	2	2	3	25		602893	2	11	0	14		0	0	0	34.0986	83.8886	16.4129	2.01286	18.7914	0	0.118068		3.52926	4.42949	2.79806	0.699555	2.9334	-2.13649		1.09861
103	Namibia	2540905	3	21	1224911	2467.78	496.362	2	2	3	25		602893	2	12	4	18		0	0	0	33.2643	83.9229	14.4257	2.60571	17.7333	0.157424	0.236136		3.50448	4.4299	2.66901	0.957707	2.87545	-1.44335	-1.84881	1.09861
103	Namibia	2540905	3	21	1224911	2467.78	496.362	2	2	3	25		602893	2	13	3	21		0	0							0.118068	0.354205							-1.03788	-2.13649	1.09861
103	Namibia	2540905	3	21	1224911	2467.78	496.362	2	2	3	25		602893	2	14																						1.09861
103	Namibia	2540905	3	21	1224911	2467.78	496.362	2	2	3	25		602893	2	15																						1.09861
103	Namibia	2540905	3	21	1224911	2467.78	496.362	2	2	3	25		602893	2	16																						1.09861
103	Namibia	2540905	3	21	1224911	2467.78	496.362	2	2	3	25		602893	2	17																						1.09861
103	Namibia	2540905	3	21	1224911	2467.78	496.362	2	2	3	25		602893	2	18																						1.09861
104	Nepal	29136808	203	25	5544546			1	1	2	49	88	3296953	8	1						0	66.44	95.6	12.25	1.81	9.72				4.1963	4.56017	2.50553	0.593327	2.27419			5.31321
104	Nepal	29136808	203	25	5544546			1	1	2	49	88	3296953	8	2	1					0	58.4957	95.5643	12.4714	1.41857	13.75	0.00343209	0.00343209		4.06895	4.5598	2.52344	0.34965	2.62104	-5.67459	-5.67459	5.31321
104	Nepal	29136808	203	25	5544546			1	1	2	49	88	3296953	8	3	0	1		0	0	0.121429	59.5943	95.5886	13.8757	1.44429	15.3929			-2.10843	4.08756	4.56005	2.63014	0.367615	2.7339			5.31321
104	Nepal	29136808	203	25	5544546			1	1	2	49	88	3296953	8	4	0	1		0	0	0	46.2286	95.7243	14	1.53857	17.17				3.8336	4.56147	2.63906	0.430854	2.84316			5.31321
104	Nepal	29136808	203	25	5544546			1	1	2	49	88	3296953	8	5	0	1		0	0	0.00428571	54.6643	95.5	16.0143	1.36714	17.3814			-5.45247	4.00121	4.55913	2.77348	0.312723	2.8554			5.31321
104	Nepal	29136808	203	25	5544546			1	1	2	49	88	3296953	8	6	0	1		0	0	0.978571	46.1057	95.7414	18.3243	1.31429	16.5143			-0.0216615	3.83094	4.56165	2.90823	0.273293	2.80423			5.31321
104	Nepal	29136808	203	25	5544546			1	1	2	49	88	3296953	8	7	0	1		0	0	3.48429	57.3086	95.4486	18.33	1.37286	17.5543			1.24826	4.04845	4.55859	2.90854	0.316894	2.8653			5.31321
104	Nepal	29136808	203	25	5544546			1	1	2	49	88	3296953	8	8	0	1		0	0	3.11143	56.9686	95.3186	19.6971	1.85429	18.1257			1.13508	4.0425	4.55722	2.98047	0.6175	2.89733			5.31321
104	Nepal	29136808	203	25	5544546			1	1	2	49	88	3296953	8	9	0	1		0	0	5.65571	54.5214	95.4529	20.5543	1.69714	16.4843			1.73267	3.99859	4.55863	3.02307	0.528946	2.80241			5.31321
104	Nepal	29136808	203	25	5544546			1	1	2	49	88	3296953	8	10	0	1		0	0	4.56714	54.6229	95.3314	20.8771	1.54571	21.5557			1.51889	4.00045	4.55736	3.03865	0.435486	3.07064			5.31321
104	Nepal	29136808	203	25	5544546			1	1	2	49	88	3296953	8	11	4	5		0	0	0.207143	47.7471	95.0571	23.8029	2.43714	22.7986	0.0137283	0.0137283	-1.57435	3.86592	4.55448	3.16981	0.890826	3.1267	-4.28829	-4.28829	5.31321
104	Nepal	29136808	203	25	5544546			1	1	2	49	88	3296953	8	12	4	9		0	0	0.00857143	30.9129	95.0714	25.2571	2.09	24.0529	0.0137283	0.0274567	-4.75932	3.43117	4.55463	3.22911	0.737164	3.18025	-3.59515	-4.28829	5.31321
104	Nepal	29136808	203	25	5544546			1	1	2	49	88	3296953	8	13	0	9		0	0	0.345714	32.4914	95.12	26.88	1.78857	24.04	0	0.0274567	-1.06214	3.48098	4.55514	3.29138	0.581417	3.17972	-3.59515		5.31321
104	Nepal	29136808	203	25	5544546			1	1	2	49	88	3296953	8	14	22	31	345	0	0	3.23	52.0914	95.0429	26.5157	1.91571	21.4014	0.0755059	0.0960984	1.17248	3.953	4.55433	3.27774	0.650091	3.06346	-2.34238	-2.58354	5.31321
104	Nepal	29136808	203	25	5544546			1	1	2	49	88	3296953	8	15	18	49	725	0	0	4.40857	60.0971	95.13	23.68	1.68571	17.8829	0.0617775	0.126987	1.48355	4.09596	4.55524	3.16463	0.522189	2.88384	-2.06367	-2.78422	5.31321
104	Nepal	29136808	203	25	5544546			1	1	2	49	88	3296953	8	16	10	59	3542	0	0	1.92143	52.6186	95.1071	26.27	1.43857	19.3886	0.0343208	0.14758	0.653069	3.96307	4.555	3.26843	0.363651	2.96468	-1.91339	-3.372	5.31321
104	Nepal	29136808	203	25	5544546			1	1	2	49	88	3296953	8	17	50	109	2897	0	0	0.121429	36.0714	95.0171	28.3086	1.39714	19.2629	0.171604	0.267703	-2.10843	3.5855	4.55406	3.34316	0.334429	2.95818	-1.31788	-1.76256	5.31321
104	Nepal	29136808	203	25	5544546			1	1	2	49	88	3296953	8	18	172	281	1850	0	0							0.590319	0.837429							-0.177419	-0.527093	5.31321
105	Netherlands	17134872	508	43	15765213	12803	1231.37	1	1	2	12	20	43996044	3	1						1.44667	89.2367	101.603	8.01	8.62667	2.81			0.369262	4.49129	4.62108	2.08069	2.15486	1.03318			6.23048
105	Netherlands	17134872	508	43	15765213	12803	1231.37	1	1	2	12	20	43996044	3	2	1					8.47476	88.0576	100.15	5.81238	6.19095	4.11571	0.00583605	0.00583605	2.13709	4.47799	4.60667	1.75999	1.82309	1.41481	-5.1437	-5.1437	6.23048
105	Netherlands	17134872	508	43	15765213	12803	1231.37	1	1	2	12	20	43996044	3	3	81	82		0	0	3.6481	87.5176	99.8062	5.55952	4.37143	7	0.47272		1.29421	4.47184	4.60323	1.71551	1.47509	1.94591		-0.749252	6.23048
105	Netherlands	17134872	508	43	15765213	12803	1231.37	1	1	2	12	20	43996044	3	4	532	614		5	5	3.99524	86.2848	100.894	8.17048	6.05381	7.88714	3.10478		1.3851	4.45765	4.61407	2.10053	1.80069	2.06523		1.13294	6.23048
105	Netherlands	17134872	508	43	15765213	12803	1231.37	1	1	2	12	20	43996044	3	5	1846	2460		53	58	0.271905	82.7524	102.193	7.64143	4.02952	9.52476	10.7734		-1.3023	4.41585	4.62686	2.03358	1.39365	2.25389		2.37708	6.23048
105	Netherlands	17134872	508	43	15765213	12803	1231.37	1	1	2	12	20	43996044	3	6	4971	7431		298	356	0.000952381	69.5733	102.514	4.78095	4.54524	16.7471	29.011		-6.95655	4.24238	4.63	1.56464	1.51408	2.81823		3.36768	6.23048
105	Netherlands	17134872	508	43	15765213	12803	1231.37	1	1	2	12	20	43996044	3	7	7266	14697		817	1173	0.289524	74.9281	102.224	5.12286	3.57714	13.9419	42.4048		-1.23952	4.31653	4.62717	1.63371	1.27456	2.6349		3.74726	6.23048
105	Netherlands	17134872	508	43	15765213	12803	1231.37	1	1	2	12	20	43996044	3	8	6795	21492		1075	2248	0.108095	72.7486	102.23	12.01	2.7181	18.8829	39.656		-2.22474	4.28701	4.62722	2.48574	0.999931	2.93825		3.68024	6.23048
105	Netherlands	17134872	508	43	15765213	12803	1231.37	1	1	2	12	20	43996044	3	9	7452	28944		886	3134	0.47381	71.8238	101.822	9.86143	3.03857	17.7739	43.4903		-0.74695	4.27422	4.62323	2.28863	1.11139	2.87773		3.77254	6.23048
105	Netherlands	17134872	508	43	15765213	12803	1231.37	1	1	2	12	20	43996044	3	10	6515	35459		920	4054	0.00809524	65.7281	101.601	11.6986	4.12762	21.7448	38.0219		-4.81648	4.18553	4.62105	2.45947	1.4177	3.07937		3.63816	6.23048
105	Netherlands	17134872	508	43	15765213	12803	1231.37	1	1	2	12	20	43996044	3	11	3587	39046		657	4711	2.83952	78.9548	100.31	10.7324	3.54762	16.289	20.9339		1.04364	4.36888	4.60827	2.37327	1.26628	2.79049		3.04137	6.23048
105	Netherlands	17134872	508	43	15765213	12803	1231.37	1	1	2	12	20	43996044	3	12	2458	41504		493	5204	0.347143	67.4671	101.793	12.0671	2.49238	22.6648	14.345		-1.05802	4.21164	4.62294	2.49049	0.913238	3.12081		2.6634	6.23048
105	Netherlands	17134872	508	43	15765213	12803	1231.37	1	1	2	12	20	43996044	3	13	1707	43211		358	5562	0.919524	69.6567	101.58	9.1781	4.03143	17.5981	9.96214		-0.0838993	4.24358	4.62084	2.21682	1.39412	2.86779		2.29879	6.23048
105	Netherlands	17134872	508	43	15765213	12803	1231.37	1	1	2	12	20	43996044	3	14	1219	44430		186	5748	0.0666667	72.8933	101.985	15.2914	3.14143	24.1447	7.11415		-2.70805	4.289	4.62483	2.72729	1.14468	3.18406		1.96209	6.23048
105	Netherlands	17134872	508	43	15765213	12803	1231.37	1	1	2	12	20	43996044	3	15	1250	45680		123	5871							7.29506									1.9872	6.23048
105	Netherlands	17134872	508	43	15765213	12803	1231.37	1	1	2	12	20	43996044	3	16																						6.23048
105	Netherlands	17134872	508	43	15765213	12803	1231.37	1	1	2	12	20	43996044	3	17																						6.23048
105	Netherlands	17134872	508	43	15765213	12803	1231.37	1	1	2	12	20	43996044	3	18																						6.23048
106	New Zealand	4822233	18	37	4189305	8116.3	516.159	2	1	2	9	19	17249049	4	1						0.686667	74.8867	100.883	15.3867	5.03333	23.0933			-0.375906	4.31598	4.61396	2.7335	1.61608	3.13954			2.89037
106	New Zealand	4822233	18	37	4189305	8116.3	516.159	2	1	2	9	19	17249049	4	2	1					0.547619	74.9681	100.38	17.1971	3.21095	20.9267	0.0207373	0.0207373	-0.602175	4.31706	4.60897	2.84474	1.16657	3.04102	-3.87582	-3.87582	2.89037
106	New Zealand	4822233	18	37	4189305	8116.3	516.159	2	1	2	9	19	17249049	4	3	3	4		0	0	2.78762	75.279	100.575	16.2819	4.25905	16.0986	0.0622118	0.0829491	1.02519	4.3212	4.61091	2.79005	1.44905	2.77873	-2.48953	-2.77721	2.89037
106	New Zealand	4822233	18	37	4189305	8116.3	516.159	2	1	2	9	19	17249049	4	4	2	6		0	0	2.32524	77.571	100.386	15.0986	3.47095	16.0786	0.0414746	0.124424	0.843822	4.35119	4.60902	2.7146	1.24443	2.77749	-2.08406	-3.18267	2.89037
106	New Zealand	4822233	18	37	4189305	8116.3	516.159	2	1	2	9	19	17249049	4	5	52	58	5214	0	0	1.57619	75.3033	100.345	13.6452	4.45524	14.4195	1.07834	1.07834	0.455011	4.32152	4.60861	2.61339	1.49408	2.66858	0.0754215	0.0754215	2.89037
106	New Zealand	4822233	18	37	4189305	8116.3	516.159	2	1	2	9	19	17249049	4	6	372	430	11802	0	0	2.15048	78.4748	100.521	12.7562	4.6481	12.471	7.71427	6.86404	0.765689	4.36278	4.61037	2.54602	1.53646	2.5234	1.9263	2.04307	2.89037
106	New Zealand	4822233	18	37	4189305	8116.3	516.159	2	1	2	9	19	17249049	4	7	409	839	15850	1	1	0.819048	80.239	101.008	14.5748	3.03667	13.6221	8.48155	15.8433	-0.199613	4.38501	4.6152	2.67929	1.11076	2.61169	2.76275	2.13789	2.89037
106	New Zealand	4822233	18	37	4189305	8116.3	516.159	2	1	2	9	19	17249049	4	8	415	1254	25330	1	2	2.24429	78.0186	99.9014	13.9429	4.30286	11.0014	8.60597	18.8295	0.808387	4.35695	4.60418	2.63497	1.45928	2.39803	2.93542	2.15246	2.89037
106	New Zealand	4822233	18	37	4189305	8116.3	516.159	2	1	2	9	19	17249049	4	9	126	1380	20332	9	11	4.71238	80.9448	99.1433	11.6662	6.45857	8.78	2.6129	12.0691	1.55019	4.39377	4.59657	2.45669	1.86541	2.17248	2.49065	0.96046	2.89037
106	New Zealand	4822233	18	37	4189305	8116.3	516.159	2	1	2	9	19	17249049	4	10	47	1427	35937	6	17	1.18429	80.5267	100.214	12.5448	3.52714	9.1281	0.974652	7.13362	0.16914	4.38859	4.60731	2.5293	1.26049	2.21136	1.96482	-0.0256746	2.89037
106	New Zealand	4822233	18	37	4189305	8116.3	516.159	2	1	2	9	19	17249049	4	11	23	1450	30574	2	19	3.2219	79.7614	100.512	13.5895	4.1619	7.47286	0.476957	4.31335	1.16997	4.37904	4.61028	2.6093	1.42597	2.01128	1.46172	-0.740328	2.89037
106	New Zealand	4822233	18	37	4189305	8116.3	516.159	2	1	2	9	19	17249049	4	12	11	1461	37450	2	21	1.24619	82.18	100.223	12.0543	5.1219	7.99476	0.22811	2.52995	0.220091	4.40891	4.6074	2.48942	1.63353	2.07879	0.928199	-1.47793	2.89037
106	New Zealand	4822233	18	37	4189305	8116.3	516.159	2	1	2	9	19	17249049	4	13	8	1469	40898	0	21	0.704286	83.7652	101.138	10.9624	3.37714	6.71095	0.165898	1.16129	-0.350571	4.42802	4.61649	2.39447	1.21703	1.90374	0.14953	-1.79638	2.89037
106	New Zealand	4822233	18	37	4189305	8116.3	516.159	2	1	2	9	19	17249049	4	14	6	1475	31913	0	21	0.969524	82.3776	101.137	10.5981	3.47714	7.41667	0.124424	0.580644	-0.0309502	4.41131	4.61647	2.36067	1.24621	2.00373	-0.543618	-2.08406	2.89037
106	New Zealand	4822233	18	37	4189305	8116.3	516.159	2	1	2	9	19	17249049	4	15	0	1475	24210	1	22							0	0.0207373							-3.87582		2.89037
106	New Zealand	4822233	18	37	4189305	8116.3	516.159	2	1	2	9	19	17249049	4	16																						2.89037
106	New Zealand	4822233	18	37	4189305	8116.3	516.159	2	1	2	9	19	17249049	4	17																						2.89037
106	New Zealand	4822233	18	37	4189305	8116.3	516.159	2	1	2	9	19	17249049	4	18																						2.89037
107	Nicaragua	6624554	55	26	3783748	2882.38	1312.72	1	2	4	18		61031		1						0	47.01	98.91	29.72	4.46	25.75				3.85036	4.59421	3.39182	1.49515	3.24843			4.00733
107	Nicaragua	6624554	55	26	3783748	2882.38	1312.72	1	2	4	18		61031		2	1					0	50.3071	99.0343	29.5686	5.61571	23.7857	0.0150954	0.0150954		3.91815	4.59547	3.38671	1.72557	3.16909	-4.19337	-4.19337	4.00733
107	Nicaragua	6624554	55	26	3783748	2882.38	1312.72	1	2	4	18		61031		3	1	2		0	0	0.0185714	49.6971	98.9014	29.8857	5.42286	24.3971	0.0150954	0.0301907	-3.98613	3.90595	4.59412	3.39738	1.69062	3.19447	-3.50022	-4.19337	4.00733
107	Nicaragua	6624554	55	26	3783748	2882.38	1312.72	1	2	4	18		61031		4	1	3		1	1	0.0428571	47.7986	98.7129	30.3614	3.89714	25.1171	0.0150954	0.0603814	-3.14988	3.867	4.59222	3.41317	1.36024	3.22355	-2.80707	-4.19337	4.00733
107	Nicaragua	6624554	55	26	3783748	2882.38	1312.72	1	2	4	18		61031		5	3	6		0	1	0.01	48.8629	98.71	31.1743	4.64857	26.38	0.0452861	0.0754768	-4.60517	3.88902	4.59219	3.43959	1.53656	3.27261	-2.58393	-3.09476	4.00733
107	Nicaragua	6624554	55	26	3783748	2882.38	1312.72	1	2	4	18		61031		6	3	9		0	1	0.27	48.0729	98.8629	31.1229	4.23286	24.4786	0.0452861	0.0603814	-1.30933	3.87272	4.59373	3.43794	1.44288	3.1978	-2.80707	-3.09476	4.00733
107	Nicaragua	6624554	55	26	3783748	2882.38	1312.72	1	2	4	18		61031		7	1	10		1	2	0.288571	50.1414	98.8529	30.6243	2.93286	25.2943	0.0150954	0.0150954	-1.24281	3.91485	4.59363	3.42179	1.07598	3.23058	-4.19337	-4.19337	4.00733
107	Nicaragua	6624554	55	26	3783748	2882.38	1312.72	1	2	4	18		61031		8	4	14		1	3	0.0942857	47.4557	98.81	30.9743	4.52143	24.9386	0.0603814	0.0452861	-2.36143	3.8598	4.5932	3.43316	1.50883	3.21642	-3.09476	-2.80707	4.00733
107	Nicaragua	6624554	55	26	3783748	2882.38	1312.72	1	2	4	18		61031		9	2	16		2	5	0.0514286	49.97	98.7329	30.7771	4.42571	23.8743	0.0301907	0.0603814	-2.96756	3.91142	4.59242	3.42677	1.48743	3.1728	-2.80707	-3.50022	4.00733
107	Nicaragua	6624554	55	26	3783748	2882.38	1312.72	1	2	4	18		61031		10	9	25		3	8	6.67429	65.5214	98.7529	29.8429	2.57	21.4257	0.135858	0.150954	1.89826	4.18238	4.59262	3.39595	0.943906	3.06459	-1.89078	-1.99614	4.00733
107	Nicaragua	6624554	55	26	3783748	2882.38	1312.72	1	2	4	18		61031		11	254	279		0	8	12.5286	73.8229	98.73	28.5714	2.12143	22.03	3.83422	0.573624	2.52801	4.30167	4.59239	3.35241	0.75209	3.09241	-0.555782	1.34397	4.00733
107	Nicaragua	6624554	55	26	3783748	2882.38	1312.72	1	2	4	18		61031		12	480	759		27	35							7.24577	5.34376							1.67593	1.98042	4.00733
107	Nicaragua	6624554	55	26	3783748	2882.38	1312.72	1	2	4	18		61031		13																						4.00733
107	Nicaragua	6624554	55	26	3783748	2882.38	1312.72	1	2	4	18		61031		14																						4.00733
107	Nicaragua	6624554	55	26	3783748	2882.38	1312.72	1	2	4	18		61031		15																						4.00733
107	Nicaragua	6624554	55	26	3783748	2882.38	1312.72	1	2	4	18		61031		16																						4.00733
107	Nicaragua	6624554	55	26	3783748	2882.38	1312.72	1	2	4	18		61031		17																						4.00733
107	Nicaragua	6624554	55	26	3783748	2882.38	1312.72	1	2	4	18		61031		18																						4.00733
108	Niger	24206644	19	15	3686254			1	2	3	94		14713	2	1						0	11.32	98.28	28.83	3.43	23.07				2.42657	4.58782	3.36142	1.23256	3.13853			2.94444
108	Niger	24206644	19	15	3686254			1	2	3	94		14713	2	2	1					0.0285714	18.8014	98.0071	32.3671	2.69571	22.33	0.0041311	0.0041311	-3.55535	2.93393	4.58504	3.47714	0.991663	3.10593	-5.48921	-5.48921	2.94444
108	Niger	24206644	19	15	3686254			1	2	3	94		14713	2	3	10	11		1	1	0.0142857	22.4457	98.0357	32.9114	3.16143	22.1386	0.041311	0.0371799	-4.2485	3.1111	4.58533	3.49382	1.15102	3.09732	-3.29199	-3.18663	2.94444
108	Niger	24206644	19	15	3686254			1	2	3	94		14713	2	4	6	17		4	5	0	13.4957	97.9214	34.5686	2.22143	23.8586	0.0247866	0.384192		2.60237	4.58417	3.54294	0.79815	3.17214	-0.956613	-3.69745	2.94444
108	Niger	24206644	19	15	3686254			1	2	3	94		14713	2	5	0	17		6	11	0.00142857	19.6186	97.9971	35.0286	2.10857	22.8343	0	1.48306	-6.55108	2.97648	4.58494	3.55616	0.746011	3.12826	0.39411		2.94444
108	Niger	24206644	19	15	3686254			1	2	3	94		14713	2	6	174	191		3	14	0	11.6743	98.0486	33.9143	2.88714	25.2767	0.718811	1.98293		2.45739	4.58546	3.52384	1.06027	3.22988	0.684574	-0.330157	2.94444
108	Niger	24206644	19	15	3686254			1	2	3	94		14713	2	7	87	278		8	22	0.0714286	34.3657	97.9729	34.5843	3.44714	24.07	0.359405	1.61526	-2.63906	3.53706	4.58469	3.5434	1.23755	3.18097	0.479495	-1.0233	2.94444
108	Niger	24206644	19	15	3686254			1	2	3	94		14713	2	8	48	326		10	32	0.0357143	27.6657	98.0343	36.5957	2.81714	23.71	0.198293	0.970808	-3.3322	3.32019	4.58532	3.59993	1.03572	3.1659	-0.0296267	-1.61801	2.94444
108	Niger	24206644	19	15	3686254			1	2	3	94		14713	2	9	62	388		6	38	0.0114286	19.2386	97.9657	36.0271	2.37429	24.88	0.256128	0.632058	-4.47164	2.95692	4.58462	3.58427	0.864697	3.21406	-0.458774	-1.36208	2.94444
108	Niger	24206644	19	15	3686254			1	2	3	94		14713	2	10	95	483		11	49	0.0214286	27.02	98.0529	36.1757	2.71	23.5414	0.392454	0.615533	-3.84303	3.29658	4.58551	3.58839	0.996949	3.15876	-0.485266	-0.935335	2.94444
108	Niger	24206644	19	15	3686254			1	2	3	94		14713	2	11	48	531		9	58	0.00571429	20.77	98.0629	35.1671	3.07143	23.46	0.198293	0.458552	-5.16479	3.03351	4.58561	3.56011	1.12214	3.1553	-0.779682	-1.61801	2.94444
108	Niger	24206644	19	15	3686254			1	2	3	94		14713	2	12	31	562		6	64							0.128064	0.363537							-1.01188	-2.05522	2.94444
108	Niger	24206644	19	15	3686254			1	2	3	94		14713	2	13																						2.94444
108	Niger	24206644	19	15	3686254			1	2	3	94		14713	2	14																						2.94444
108	Niger	24206644	19	15	3686254			1	2	3	94		14713	2	15																						2.94444
108	Niger	24206644	19	15	3686254			1	2	3	94		14713	2	16																						2.94444
108	Niger	24206644	19	15	3686254			1	2	3	94		14713	2	17																						2.94444
108	Niger	24206644	19	15	3686254			1	2	3	94		14713	2	18																						2.94444
109	Nigeria	206139589	226	19	98611179	17196.2	5734.46	1	2	4	72		8169192	4	1						0	86.12	100.73	28.55	3.05	19.12				4.45574	4.61244	3.35166	1.11514	2.95073			5.42054
109	Nigeria	206139589	226	19	98611179	17196.2	5734.46	1	2	4	72		8169192	4	2	1					0.07	84.0271	100.803	28.6843	2.59	18	0.000485108	0.000485108	-2.65926	4.43114	4.61317	3.35635	0.951658	2.89037	-7.63114	-7.63114	5.42054
109	Nigeria	206139589	226	19	98611179	17196.2	5734.46	1	2	4	72		8169192	4	3	0	1				3.64714	83.4429	100.924	28.5186	2.95143	16.4267	0	0.000485108	1.29394	4.42416	4.61437	3.35056	1.08229	2.79891	-7.63114		5.42054
109	Nigeria	206139589	226	19	98611179	17196.2	5734.46	1	2	4	72		8169192	4	4	1	2				5.06	83.8186	100.8	28.6757	3.26143	17.475	0.000485108	0.000970216	1.62137	4.42865	4.61314	3.35605	1.18217	2.86077	-6.93799	-7.63114	5.42054
109	Nigeria	206139589	226	19	98611179	17196.2	5734.46	1	2	4	72		8169192	4	5	9	11		0	0	0.542857	85.2114	100.787	28.5186	3.48286	18.1071	0.00436597	0.00533619	-0.610909	4.44514	4.61301	3.35056	1.24785	2.89631	-5.23324	-5.43391	5.42054
109	Nigeria	206139589	226	19	98611179	17196.2	5734.46	1	2	4	72		8169192	4	6	54	65		1	1	3.82857	86.1771	100.883	27.3386	3.02	14.8267	0.0261958	0.0295916	1.34249	4.45641	4.61396	3.3083	1.10526	2.69643	-3.52026	-3.64215	5.42054
109	Nigeria	206139589	226	19	98611179	17196.2	5734.46	1	2	4	72		8169192	4	7	119	184		1	2	2.35	86.6514	100.803	27.7529	3.32	16.5767	0.0577279	0.0785875	0.854415	4.46189	4.61317	3.32334	1.19996	2.808	-2.54354	-2.85202	5.42054
109	Nigeria	206139589	226	19	98611179	17196.2	5734.46	1	2	4	72		8169192	4	8	104	288		4	6	3.47	83.9171	100.887	28.1014	2.5	16.965	0.0504512	0.111575	1.24415	4.42983	4.614	3.33582	0.916291	2.83115	-2.19306	-2.98675	5.42054
109	Nigeria	206139589	226	19	98611179	17196.2	5734.46	1	2	4	72		8169192	4	9	154	442		6	12	4.12	86.1743	100.847	28.4143	3.49143	20.98	0.0747067	0.134375	1.41585	4.45637	4.61361	3.34689	1.25031	3.04357	-2.00712	-2.59419	5.42054
109	Nigeria	206139589	226	19	98611179	17196.2	5734.46	1	2	4	72		8169192	4	10	539	981		16	28	7.47	84.7614	100.926	28.0214	3.45429	19.775	0.261473	0.365286	2.0109	4.43984	4.61438	3.33297	1.23962	2.98442	-1.00707	-1.34142	5.42054
109	Nigeria	206139589	226	19	98611179	17196.2	5734.46	1	2	4	72		8169192	4	11	951	1932		23	51	5.83429	85.4243	101.067	27.6929	2.71571	16.4343	0.461338	0.754343	1.76375	4.44763	4.61579	3.32117	0.999055	2.79937	-0.281908	-0.773625	5.42054
109	Nigeria	206139589	226	19	98611179	17196.2	5734.46	1	2	4	72		8169192	4	12	1594	3526		52	103	3.65571	85.9257	100.893	28.0557	2.63286	17.0071	0.773262	1.36703	1.29629	4.45348	4.61406	3.33419	0.96807	2.83363	0.312644	-0.257137	5.42054
109	Nigeria	206139589	226	19	98611179	17196.2	5734.46	1	2	4	72		8169192	4	13	1636	5162		61	164	10.0243	84.08	101.029	27.8143	2.33571	16.2217	0.793637	1.85069	2.30501	4.43177	4.6154	3.32555	0.848318	2.78635	0.615557	-0.231129	5.42054
109	Nigeria	206139589	226	19	98611179	17196.2	5734.46	1	2	4	72		8169192	4	14	1854	7016		36	200	5.31286	84.5357	101.097	28.0257	3.00429	15.542	0.899391	2.37606	1.67013	4.43717	4.61608	3.33312	1.10004	2.74355	0.865444	-0.106038	5.42054
109	Nigeria	206139589	226	19	98611179	17196.2	5734.46	1	2	4	72		8169192	4	15	1899	8915	9434	54	254							0.92122	2.9417							1.07899	-0.0820559	5.42054
109	Nigeria	206139589	226	19	98611179	17196.2	5734.46	1	2	4	72		8169192	4	16																						5.42054
109	Nigeria	206139589	226	19	98611179	17196.2	5734.46	1	2	4	72		8169192	4	17																						5.42054
109	Nigeria	206139589	226	19	98611179	17196.2	5734.46	1	2	4	72		8169192	4	18																						5.42054
110	North Macedonia	2083374	83	39	1207345	2667.35	452.638	1	1	2	30		86868	2	1						0.06	74.15	92.25	0.54	1.73	14.75			-2.81341	4.30609	4.5245	-0.616186	0.548121	2.69124			4.41884
110	North Macedonia	2083374	83	39	1207345	2667.35	452.638	1	1	2	30		86868	2	2	1					1.82	77.47	91.6529	3.73286	2.47429	12.59	0.0479991	0.0479991	0.598836	4.34989	4.51801	1.31717	0.905952	2.5329	-3.03657	-3.03657	4.41884
110	North Macedonia	2083374	83	39	1207345	2667.35	452.638	1	1	2	30		86868	2	3	0	1				3.02571	77.1329	91.2486	5.1	2.17429	10.7514	0	0.0479991	1.10715	4.34553	4.51359	1.62924	0.7767	2.37504	-3.03657		4.41884
110	North Macedonia	2083374	83	39	1207345	2667.35	452.638	1	1	2	30		86868	2	4	8	9				5.12857	79.5029	91.6214	6.03143	1.66286	11.2886	0.383992	0.383992	1.63483	4.37579	4.51767	1.79698	0.508537	2.42379	-0.957132	-0.957132	4.41884
110	North Macedonia	2083374	83	39	1207345	2667.35	452.638	1	1	2	30		86868	2	5	39	48		0	0	1.68286	66.1271	92.4643	5.85286	1.78429	16.47	1.87196	2.01596	0.520493	4.19158	4.52682	1.76693	0.579018	2.80154	0.701096	0.626988	4.41884
110	North Macedonia	2083374	83	39	1207345	2667.35	452.638	1	1	2	30		86868	2	6	129	177		2	2	2.43857	81.1814	91.7543	2.71143	2.03286	9.15857	6.19188	8.30384	0.891412	4.39669	4.51911	0.997476	0.709442	2.21469	2.11672	1.82324	4.41884
110	North Macedonia	2083374	83	39	1207345	2667.35	452.638	1	1	2	30		86868	2	7	177	354		7	9	6.49	82.8714	91.4943	2.53286	1.61	12.7943	8.49583	15.6477	1.87026	4.41729	4.51628	0.929348	0.476234	2.549	2.75032	2.13958	4.41884
110	North Macedonia	2083374	83	39	1207345	2667.35	452.638	1	1	2	30		86868	2	8	263	617		17	26	2.88	69.56	92.3771	5.51857	2.19286	17.0786	12.6238	26.5435	1.05779	4.24219	4.52588	1.70812	0.785205	2.83782	3.27878	2.53558	4.41884
110	North Macedonia	2083374	83	39	1207345	2667.35	452.638	1	1	2	30		86868	2	9	357	974		18	44	0.58	65.4271	92.12	8.76143	1.79	20.0357	17.1357	39.8872	-0.544727	4.18094	4.52309	2.17036	0.582216	2.99752	3.68606	2.84116	4.41884
110	North Macedonia	2083374	83	39	1207345	2667.35	452.638	1	1	2	30		86868	2	10	285	1259		11	55	3.71571	71.9471	91.7971	9.53286	1.62571	16.0629	13.6797	44.6871	1.31257	4.27593	4.51958	2.25474	0.485947	2.77651	3.79969	2.61592	4.41884
110	North Macedonia	2083374	83	39	1207345	2667.35	452.638	1	1	2	30		86868	2	11	183	1442		16	71	0.591429	69.8571	91.4514	11.67	1.59143	20.2486	8.78383	35.6153	-0.525214	4.24645	4.51581	2.45702	0.464632	3.00808	3.57278	2.17291	4.41884
110	North Macedonia	2083374	83	39	1207345	2667.35	452.638	1	1	2	30		86868	2	12	97	1539		15	86	2.08857	72.2571	91.6757	9.25	2.28429	18.2229	4.65591	18.9116	0.73648	4.28023	4.51826	2.22462	0.826053	2.90268	2.93978	1.53814	4.41884
110	North Macedonia	2083374	83	39	1207345	2667.35	452.638	1	1	2	30		86868	2	13	155	1694		6	92	0.0542857	58.2171	91.8271	16.9629	1.69143	24.6486	7.43985	17.7597	-2.91349	4.06418	4.51991	2.83103	0.525573	3.20472	2.87693	2.00685	4.41884
110	North Macedonia	2083374	83	39	1207345	2667.35	452.638	1	1	2	30		86868	2	14	164	1858		14	106	1.16714	64.4929	91.9871	17.6329	1.80286	19.48	7.87185	18.2876	0.154559	4.16655	4.52165	2.86976	0.589373	2.96939	2.90623	2.06329	4.41884
110	North Macedonia	2083374	83	39	1207345	2667.35	452.638	1	1	2	30		86868	2	15	181	2039		10	116							8.68783	21.5996							3.07267	2.16192	4.41884
110	North Macedonia	2083374	83	39	1207345	2667.35	452.638	1	1	2	30		86868	2	16																						4.41884
110	North Macedonia	2083374	83	39	1207345	2667.35	452.638	1	1	2	30		86868	2	17																						4.41884
110	North Macedonia	2083374	83	39	1207345	2667.35	452.638	1	1	2	30		86868	2	18																						4.41884
111	Norway	5421241	15	40	4368945	20282.2	215.408	1	1	1	11	21	12277222	3	1						0.365	94.45	96.71	1.935	0.575	3.39			-1.00786	4.54807	4.57172	0.660107	-0.553385	1.22083			2.70805
111	Norway	5421241	15	40	4368945	20282.2	215.408	1	1	1	11	21	12277222	3	2	1					1.1	83.7136	96.7179	-1.63643	0.478571	5.84857	0.018446	0.018446	0.0953102	4.4274	4.5718		-0.73695	1.7662	-3.99291	-3.99291	2.70805
111	Norway	5421241	15	40	4368945	20282.2	215.408	1	1	1	11	21	12277222	3	3	53	54		0	0	6.29643	97.3164	96.8286	-1.27286	0.379286	3.99143	0.977636	1.08831	1.83998	4.57797	4.57294		-0.969465	1.38415	0.0846276	-0.0226179	2.70805
111	Norway	5421241	15	40	4368945	20282.2	215.408	1	1	1	11	21	12277222	3	4	435	489		0	0	3.67571	93.1543	96.9271	0.613571	0.466429	5.91286	8.02399	11.5841	1.30175	4.53426	4.57396	-0.488459	-0.76265	1.77713	2.44963	2.08244	2.70805
111	Norway	5421241	15	40	4368945	20282.2	215.408	1	1	1	11	21	12277222	3	5	934	1423		3	3	2.36643	86.1114	98.6107	1.50071	0.512143	10.1557	17.2285	29.2184	0.861382	4.45564	4.59118	0.405941	-0.669152	2.31804	3.3748	2.84657	2.70805
111	Norway	5421241	15	40	4368945	20282.2	215.408	1	1	1	11	21	12277222	3	6	1493	2916	44567	7	10	0.0664286	82.235	100.219	2.13143	0.573571	9.77714	27.5398	56.5184	-2.71163	4.40958	4.60736	0.756792	-0.555873	2.28005	4.03457	3.31563	2.70805
111	Norway	5421241	15	40	4368945	20282.2	215.408	1	1	1	11	21	12277222	3	7	1739	4655	21176	18	28	0.106429	74.4771	98.5621	0.894286	0.601429	12.2257	32.0775	88.9095	-2.24028	4.31049	4.59069	-0.11173	-0.508448	2.50354	4.48762	3.46816	2.70805
111	Norway	5421241	15	40	4368945	20282.2	215.408	1	1	1	11	21	12277222	3	8	1355	6010	23812	41	69	0.343571	78.5293	99.3864	3.61214	0.444286	13.4686	24.9943	108.997	-1.06836	4.36347	4.59902	1.2843	-0.811287	2.60036	4.69132	3.21865	2.70805
111	Norway	5421241	15	40	4368945	20282.2	215.408	1	1	1	11	21	12277222	3	9	667	6677	12139	58	127	1.92643	75.4443	98.5043	3.21286	0.572857	13.1271	12.3035	122.02	0.655668	4.32339	4.5901	1.16716	-0.557119	2.57468	4.80419	2.50988	2.70805
111	Norway	5421241	15	40	4368945	20282.2	215.408	1	1	1	11	21	12277222	3	10	573	7250	18440	36	163	0.0271429	69.2671	99.7986	8.36286	0.38	19.67	10.5695	131.317	-3.60664	4.23797	4.60315	2.1238	-0.967584	2.97909	4.87761	2.35798	2.70805
111	Norway	5421241	15	40	4368945	20282.2	215.408	1	1	1	11	21	12277222	3	11	417	7667		32	195	5.35643	81.5364	97.9107	4.81071	0.421429	13.0371	7.69197	137.81	1.6783	4.40105	4.58406	1.57085	-0.864105	2.5678	4.92587	2.04018	2.70805
111	Norway	5421241	15	40	4368945	20282.2	215.408	1	1	1	11	21	12277222	3	12	329	7996		14	209	0.17	70.7921	98.5607	6.69857	0.421429	19.9643	6.06872	142.919	-1.77196	4.25975	4.59067	1.90189	-0.864105	2.99394	4.96228	1.80315	2.70805
111	Norway	5421241	15	40	4368945	20282.2	215.408	1	1	1	11	21	12277222	3	13	179	8175		19	228	2.21429	66.8964	98.1443	4.36286	0.482143	16.93	3.30183	145.981	0.79493	4.20315	4.58644	1.47313	-0.729515	2.82909	4.98348	1.19448	2.70805
111	Norway	5421241	15	40	4368945	20282.2	215.408	1	1	1	11	21	12277222	3	14	106	8281		5	233	2.39	71.465	98.7257	7.62071	0.446429	19.4333	1.95527	147.844	0.871293	4.26921	4.59235	2.03087	-0.806476	2.96699	4.99616	0.670529	2.70805
111	Norway	5421241	15	40	4368945	20282.2	215.408	1	1	1	11	21	12277222	3	15	71	8352		2	235							1.30966	8.09778							2.09159	0.26977	2.70805
111	Norway	5421241	15	40	4368945	20282.2	215.408	1	1	1	11	21	12277222	3	16																						2.70805
111	Norway	5421241	15	40	4368945	20282.2	215.408	1	1	1	11	21	12277222	3	17																						2.70805
111	Norway	5421241	15	40	4368945	20282.2	215.408	1	1	1	11	21	12277222	3	18																						2.70805
[truncated: 1,764 more rows]
